# Supplementary material for: PCB 118 Exposure Modulates Chromatin Organization, Ribosome Biogenesis, and Autophagy-Related Pathways in Neuron-like: A Transcriptomic Analysis
Source: Int J Mol Sci. 2026 Jun 3;27(11):5058. doi: 10.3390/ijms27115058 (PMC13256503; doi:10.3390/ijms27115058)
Supplement: Supplementary file 1 [file ijms-27-05058-s001.zip]

Archive with 10 entries (10 files):
- Supplementary Figure S1.jpg
- Supplementary Figure S2.jpg
- Supplementary Figure S3.jpg
- Supplementary Figure S4.jpg
- Supplementary Figure S5.jpg
- Supplementary Figure S6.jpg
- Supplementary Table S1.xltx
- Supplementary Table S2.xltx
- Supplementary Table S3.xltx
- Supplementary Table S4.xltx
