# Supplementary material for: PCB 118 Exposure Modulates Chromatin Organization, Ribosome Biogenesis, and Autophagy-Related Pathways in Neuron-like: A Transcriptomic Analysis
Source: Int J Mol Sci. 2026 Jun 3;27(11):5058. doi: 10.3390/ijms27115058 (PMC13256503; doi:10.3390/ijms27115058)
Supplement: Supplementary file 1 [file ijms-27-05058-s001.zip › Supplementary Table S1.xltx]

## Sheet: Transcript inspected
	baseMean	log2FoldChange	lfcSE	stat	pvalue	padj
A1BG-AS1	29.9733	0.395947	0.7109	0.556967	0.57755	0.898824
A2M-AS1	21.0856	-1.03905	0.329621	-3.15225	0.0016202	0.0258641
AAAS	2543.04	0.0263045	0.0810587	0.324512	0.745551	0.955535
AACS	497.159	0.0181672	0.111124	0.163485	0.870136	0.980501
AADAT	637.555	0.0714514	0.124933	0.571917	0.567378	0.89549
AAGAB	810.074	-0.0354451	0.145295	-0.243953	0.807267	0.969663
AAK1	3108.57	0.0873068	0.108079	0.807803	0.419204	0.807242
AAMDC	256.881	-0.211583	0.200054	-1.05763	0.290225	0.700001
AAMP	1200.75	-0.323704	0.0839441	-3.85618	0.000115172	0.00334702
AAR2	436.543	-0.102239	0.107737	-0.948972	0.342635	0.74547
AARS1	3702.33	0.0914837	0.103151	0.886895	0.375135	0.776536
AARS2	1380.26	-0.142684	0.038727	-3.68435	0.000229285	0.00585399
AARSD1	14.1659	-0.0660138	0.38271	-0.17249	0.863052	0.9796
AASDH	799.164	-0.0841022	0.0881142	-0.954468	0.339847	0.744543
AASDHPPT	660.661	-0.117423	0.207645	-0.5655	0.571734	0.896982
AASS	37.7935	0.120785	0.234116	0.515919	0.605911	0.908891
AATF	883.653	-0.0469863	0.13868	-0.338811	0.734752	0.952383
AATK	214.93	0.0755193	0.0984439	0.767131	0.443004	0.820882
ABAT	2500.92	0.329887	0.0850708	3.87779	0.00010541	0.00311933
ABCA1	1168.28	0.0250465	0.0421836	0.593749	0.55268	0.888669
ABCA11P	15.811	-1.08051	0.382938	-2.82164	0.00477793	0.057201
ABCA12	2833.89	0.0347981	0.0996812	0.349093	0.727019	0.95073
ABCA2	3335.84	-0.0355092	0.10942	-0.324522	0.745543	0.955535
ABCA3	4444.62	0.0274743	0.0584258	0.470242	0.638182	0.923319
ABCA5	195.957	-0.216982	0.222431	-0.975504	0.329311	0.737792
ABCA7	140.428	-0.312523	0.18402	-1.69831	0.0894484	0.383652
ABCB1	15411.2	0.219844	0.136774	1.60736	0.107976	0.423711
ABCB10	641.552	-0.0147551	0.0975568	-0.151246	0.879782	0.98099
ABCB10P1	3.12803	2.36694	1.10187	2.14811	0.0317052	0.202691
ABCB4	997.588	0.145097	0.0457445	3.1719	0.00151445	0.0247871
ABCB6	67.606	0.0469551	0.175369	0.267751	0.788891	0.965978
ABCB7	1608.65	0.0377001	0.035916	1.04968	0.293867	0.702633
ABCB8	581.408	-0.039475	0.111713	-0.353361	0.723818	0.949913
ABCB9	51.8107	0.113189	0.200424	0.564747	0.572246	0.896982
ABCC1	3284.64	0.103296	0.0565448	1.8268	0.0677305	0.324653
ABCC10	618.601	-0.19592	0.0579302	-3.382	0.000719613	0.0144163
ABCC11	4.14371	-0.218017	0.721347	-0.302235	0.762473	0.958241
ABCC2	40.8289	0.1151	0.664034	0.173335	0.862388	0.979442
ABCC4	270.676	-0.529711	0.0883944	-5.99259	2.06529e-09	2.42253e-07
ABCC5	2202.11	-0.158236	0.0522344	-3.02935	0.0024508	0.0351383
ABCC6	16.2412	0.754339	0.561744	1.34285	0.17932	0.556064
ABCC6P2	3.05418	-2.38794	1.1278	-2.11733	0.0342315	0.213455
ABCC8	319.556	-0.442865	0.0811163	-5.45963	4.77126e-08	3.92144e-06
ABCD1	498.059	0.202443	0.0649142	3.11863	0.00181695	0.028389
ABCD2	949.975	0.0386367	0.0796905	0.484835	0.627794	0.918344
ABCD3	3937.88	0.105969	0.0773672	1.36968	0.170786	0.541848
ABCD4	1369.76	-0.154772	0.0589309	-2.62633	0.00863121	0.0865099
ABCE1	1235.23	-0.0359919	0.0409526	-0.878866	0.379474	0.779511
ABCF1	4163.77	0.0850359	0.0223342	3.80743	0.000140417	0.00395093
ABCF2	4.90914	-0.507523	0.648443	-0.78268	0.433815	0.814921
ABCF3	1374.93	0.0823386	0.0388957	2.11691	0.0342678	0.213455
ABCG1	443.427	0.0985998	0.125188	0.787616	0.430921	0.814874
ABCG4	29.3135	0.377141	0.271292	1.39017	0.164479	0.531551
ABHD1	32.426	-0.147537	0.391279	-0.377063	0.706127	0.947732
ABHD10	494.358	0.00169618	0.0647066	0.0262133	0.979087	0.995888
ABHD11	176.173	-0.0702954	0.416155	-0.168916	0.865862	0.979844
ABHD12	1400.96	0.148823	0.0716801	2.07621	0.0378744	0.226896
ABHD13	209.963	0.124448	0.339282	0.366797	0.71377	0.948895
ABHD14A	21.3533	-0.761159	0.316668	-2.40365	0.0162324	0.132802
ABHD14B	46.8473	0.108626	0.357004	0.304272	0.760921	0.958241
ABHD15	4.41486	-1.48105	0.767933	-1.92862	0.053778	0.281991
ABHD16A	5.9642	1.44495	0.675603	2.13875	0.0324558	0.206186
ABHD17A	858.782	-0.151768	0.139023	-1.09168	0.274976	0.684249
ABHD17B	294.355	-0.166103	0.131671	-1.2615	0.20713	0.600386
ABHD17C	39.1081	-0.712043	0.682268	-1.04364	0.296652	0.706155
ABHD18	251.731	-0.26496	0.228405	-1.16004	0.246031	0.651413
ABHD2	1705.56	0.0912922	0.107225	0.851406	0.394544	0.790211
ABHD3	76.1117	0.0138369	0.468987	0.0295037	0.976463	0.995355
ABHD4	89.0005	0.122418	0.345315	0.354512	0.722955	0.949711
ABHD5	980.088	-0.0274302	0.154529	-0.177508	0.859109	0.978544
ABHD6	63.8502	-0.105249	0.180475	-0.583179	0.559772	0.891133
ABHD8	65.8953	-0.284106	0.178307	-1.59336	0.11108	0.430982
ABI1	1087	0.116453	0.0437818	2.65985	0.00781754	0.0806003
ABI2	1131.08	0.0138654	0.0728085	0.190437	0.848967	0.976692
ABI3BP	97.3328	-0.0108918	0.36164	-0.0301179	0.975973	0.995217
ABITRAM	105.022	-0.148457	0.217962	-0.681113	0.4958	0.85862
ABL1	1742.69	0.0607214	0.0730398	0.831347	0.405778	0.797708
ABL2	1444.4	-0.122347	0.0378332	-3.23387	0.00122127	0.0211204
ABLIM1	1258.29	-0.0833153	0.128071	-0.65054	0.515343	0.870464
ABLIM2	49.8467	-0.271921	0.382817	-0.710316	0.477508	0.846585
ABLIM3	48.5346	0.161688	0.962999	0.1679	0.866662	0.979844
ABR	3436.46	-0.015682	0.0550002	-0.285127	0.775547	0.963392
ABRACL	13.2098	0.291221	1.03539	0.281266	0.778506	0.96353
ABRAXAS1	172.322	-0.242963	0.109532	-2.21819	0.0265416	0.182046
ABRAXAS2	682.364	0.27126	0.088547	3.06346	0.00218795	0.0324921
ABT1	88.9961	-0.355521	0.152885	-2.32542	0.0200496	0.15201
ABTB1	550.382	0.0166308	0.139917	0.118862	0.905385	0.984096
ABTB2	1074.76	0.256744	0.21575	1.19001	0.234043	0.63757
ABTB3	816.022	0.138682	0.207213	0.669271	0.503323	0.863673
ACAA1	576.135	-0.188859	0.134178	-1.40753	0.159271	0.522099
ACAA2	1161.56	-0.0206213	0.103235	-0.199752	0.841675	0.97518
ACACA	7855.33	0.0569395	0.0431057	1.32093	0.186526	0.567963
ACACB	2007.49	0.0315093	0.0321742	0.979335	0.327414	0.735362
ACAD10	1024.7	-0.00497851	0.0920712	-0.0540724	0.956877	0.992152
ACAD11	2.37174	-0.145476	1.71359	-0.0848954	0.932345	0.989993
ACAD8	753.549	0.035779	0.167475	0.213638	0.830829	0.974337
ACAD9	2780.35	0.120745	0.0968136	1.24719	0.212326	0.60584
ACADM	2692.18	0.0599116	0.0970076	0.617597	0.536841	0.881681
ACADS	121.965	0.0149355	0.310684	0.048073	0.961658	0.992704
ACADSB	656.229	0.0395938	0.108403	0.365245	0.714928	0.949099
ACADVL	8237.44	0.217654	0.0802895	2.71086	0.00671086	0.0723116
ACAP2	1481.96	0.12543	0.143588	0.87354	0.382369	0.782479
ACAP3	1350.26	-0.0869853	0.0870207	-0.999593	0.317507	0.727787
ACAT1	1300.63	0.203863	0.0400964	5.08433	3.68919e-07	2.47788e-05
ACAT2	606.319	-0.177676	0.0585149	-3.03642	0.00239403	0.0345385
ACBD3	1751.15	-0.0132586	0.154079	-0.0860508	0.931426	0.989993
ACBD4	78.9305	0.0650551	0.16284	0.399502	0.689523	0.943923
ACBD5	3393.73	0.0270521	0.0247283	1.09397	0.273967	0.683524
ACBD6	2933.31	0.0810755	0.127847	0.63416	0.525977	0.87701
ACBD7	93.5867	-0.263059	0.220971	-1.19047	0.233863	0.63757
ACCS	246.618	-0.438409	0.206302	-2.12509	0.0335794	0.210923
ACCSL	31.4437	0.761524	0.464804	1.63838	0.101343	0.408678
ACD	552.885	-0.00614519	0.178248	-0.0344754	0.972498	0.99452
ACE	599.026	0.342871	0.0594837	5.76412	8.2087e-09	8.46333e-07
ACER2	37.0283	-0.00461337	0.237027	-0.0194635	0.984471	0.997175
ACER3	288.186	-0.0814609	0.0847035	-0.961717	0.336192	0.742632
ACHE	399.022	0.210944	0.234796	0.898412	0.368966	0.771136
ACIN1	3721.44	-0.0955917	0.0477118	-2.00352	0.045121	0.253498
ACKR1	52.087	-0.0400187	0.199017	-0.201082	0.840634	0.97518
ACKR2	3.3828	-0.218016	0.771152	-0.282715	0.777395	0.96353
ACLY	5843.76	-0.0564388	0.0626213	-0.901272	0.367444	0.770343
ACO1	484.992	0.238567	0.0658412	3.62338	0.000290782	0.00704623
ACO2	1247.24	-0.0200794	0.169963	-0.118139	0.905957	0.984342
ACOT1	176.636	-0.15081	0.203844	-0.739828	0.459405	0.833301
ACOT11	395.86	0.120547	0.0726094	1.66022	0.0968703	0.399941
ACOT12	3.98267	0.518949	0.745004	0.696572	0.486071	0.852202
ACOT13	87.5377	0.113903	0.266811	0.426905	0.669448	0.935574
ACOT2	570.748	0.183675	0.22096	0.831259	0.405827	0.797708
ACOT7	2191.87	-0.0957584	0.0969773	-0.987431	0.323431	0.732222
ACOT8	120.589	0.0319611	0.131376	0.243281	0.807788	0.969663
ACOT9	483.398	-0.272379	0.0939088	-2.90047	0.00372607	0.047527
ACOX1	2397.34	-0.00254821	0.0294198	-0.0866157	0.930977	0.989993
ACOX3	418.839	-0.230047	0.070418	-3.26687	0.00108742	0.0194093
ACP1	922.945	-0.00917349	0.0474129	-0.193481	0.846582	0.976164
ACP2	468.955	-0.0255764	0.0664829	-0.384705	0.700456	0.944883
ACP6	275.642	0.0597315	0.0868114	0.688061	0.491415	0.855404
ACR	3.88807	-0.802979	0.760367	-1.05604	0.290949	0.700413
ACRBP	134.03	0.113032	0.283397	0.398848	0.690005	0.944233
ACSF2	72.2174	-0.0835559	0.531942	-0.157077	0.875184	0.98099
ACSF3	741.206	0.16951	0.0868868	1.95093	0.0510659	0.273891
ACSL1	1188.46	-0.17207	0.113992	-1.50949	0.131174	0.471324
ACSL3	1389.67	-0.00613441	0.0386378	-0.158767	0.873852	0.98099
ACSL4	861.66	-0.0485818	0.0490106	-0.991252	0.321563	0.731448
ACSL6	3.42107	-0.896088	0.822462	-1.08952	0.275925	0.684283
ACSM3	3.89523	1.89746	0.924063	2.05339	0.040035	0.23514
ACSS2	744.515	-0.0705868	0.0527751	-1.3375	0.181059	0.55918
ACTA1	12.7016	0.109694	0.94862	0.115635	0.907942	0.984981
ACTA2	253.956	0.0686601	0.0903497	0.759937	0.447292	0.824256
ACTA2-AS1	40.0848	-0.254086	0.228128	-1.11379	0.26537	0.673798
ACTB	115503	0.3304	0.158813	2.08044	0.0374852	0.225152
ACTBP15	5.65623	-1.31755	0.660376	-1.99516	0.046026	0.256462
ACTBP2	6.71387	0.12524	1.12151	0.111671	0.911084	0.985055
ACTBP4	77.5918	0.56806	0.237171	2.39516	0.0166133	0.134864
ACTBP7	64.5532	0.371518	0.181647	2.04527	0.0408282	0.237814
ACTG1	36964.8	0.459115	0.208533	2.20165	0.0276901	0.187305
ACTG1P1	39.2396	0.879761	0.468977	1.87592	0.0606669	0.304127
ACTG1P12	42.0467	0.18362	0.874196	0.210044	0.833633	0.974986
ACTG1P14	73.9087	0.378791	0.32474	1.16644	0.243436	0.647681
ACTG1P20	40.3257	0.13562	0.227005	0.59743	0.55022	0.887447
ACTG1P24	16.653	0.296556	0.355484	0.834233	0.40415	0.797623
ACTG1P25	19.7094	0.838906	0.715005	1.17329	0.240681	0.644741
ACTG1P3	12.6731	-0.418237	0.686242	-0.60946	0.54222	0.884505
ACTL6A	2092.9	0.0659108	0.031519	2.09115	0.0365148	0.221741
ACTL6B	1165.56	-0.007777	0.0421908	-0.184329	0.853755	0.977005
ACTMAP	166.431	-0.151134	0.234424	-0.644703	0.51912	0.872676
ACTN1	3302.27	0.0486414	0.0748771	0.649616	0.51594	0.870659
ACTN2	116.482	0.309079	0.134465	2.29859	0.0215282	0.159637
ACTN3	2.70417	4.80422	1.5016	3.19941	0.00137711	0.0230899
ACTN4	4395.82	0.168797	0.0217994	7.74322	9.69287e-15	2.41382e-12
ACTR10	1184.34	-0.0978116	0.102306	-0.956065	0.339039	0.744139
ACTR1A	1966.64	-0.135262	0.0749931	-1.80366	0.0712852	0.333483
ACTR1B	700.679	-0.10526	0.0808012	-1.3027	0.192678	0.579071
ACTR2	3882.29	0.223824	0.0331654	6.74872	1.49152e-11	2.59605e-09
ACTR3	2211.43	0.0422392	0.0306257	1.37921	0.167831	0.536881
ACTR3B	943.557	0.0228001	0.0469273	0.48586	0.627066	0.918344
ACTR3C	43.4323	0.0964936	0.219412	0.439783	0.660095	0.931255
ACTR5	436.803	-0.20066	0.158544	-1.26564	0.205642	0.59751
ACTR6	726.948	-0.0740224	0.0533902	-1.38644	0.165612	0.533752
ACTR8	1012.14	-0.155619	0.111691	-1.3933	0.163531	0.530012
ACTRT3	19.6443	-0.592235	0.896349	-0.660719	0.508793	0.867853
ACVR1	1084.86	0.111191	0.140998	0.788603	0.430344	0.814544
ACVR1B	732.843	-0.0308473	0.0531105	-0.580813	0.561366	0.891663
ACVR2A	735.359	-0.157448	0.0531003	-2.96511	0.00302571	0.040544
ACVR2B	5913.19	0.140415	0.104864	1.33902	0.180563	0.558526
ACVRL1	158.346	0.229827	0.388949	0.590893	0.554592	0.889277
ACY1	10.7851	-0.633054	0.449839	-1.40729	0.159341	0.522176
ACYP1	439.852	-0.266622	0.116827	-2.28219	0.0224781	0.16412
ACYP2	35.5371	0.710442	0.569465	1.24756	0.212193	0.60584
ADA	119.197	0.094486	0.132198	0.714733	0.474774	0.844689
ADA2	5.3934	0.0450177	0.617725	0.0728767	0.941904	0.990911
ADAL	183.453	0.0628506	0.106428	0.590544	0.554826	0.889277
ADAM10	4373.01	0.054798	0.0986469	0.555496	0.578555	0.899536
ADAM11	50.1242	0.226083	0.204918	1.10328	0.269904	0.677722
ADAM12	1358.41	-0.0177678	0.0604862	-0.29375	0.768949	0.959894
ADAM15	946.272	-0.239419	0.220876	-1.08395	0.278385	0.687448
ADAM17	3092.7	-0.134428	0.0978127	-1.37434	0.169337	0.539578
ADAM19	205.067	-0.188691	0.271285	-0.695546	0.486713	0.852551
ADAM20	48.336	0.227122	0.208557	1.08902	0.276145	0.684318
ADAM20P1	10.8895	-0.521568	2.35074	-0.221874	0.824412	0.974283
ADAM21	56.7891	-0.222677	0.389081	-0.572316	0.567108	0.895417
ADAM21P1	2.31195	1.00437	0.995553	1.00886	0.313041	0.72296
ADAM22	8573.2	0.230712	0.14085	1.63799	0.101423	0.408799
ADAM23	1494.4	0.041403	0.272716	0.151817	0.879331	0.98099
ADAM29	49.8445	0.635023	0.319814	1.9856	0.0470779	0.260263
ADAM32	26.409	-0.0967053	0.404153	-0.239279	0.810889	0.969663
ADAM3B	25.2071	0.296311	0.786853	0.376577	0.706488	0.947752
ADAM8	27.0102	-0.20607	0.504776	-0.40824	0.683098	0.941768
ADAM9	1494.94	0.243825	0.0374982	6.50232	7.90907e-11	1.18541e-08
ADAMTS1	2920.76	-0.160437	0.162975	-0.984428	0.324905	0.733749
ADAMTS10	983.458	-0.00972411	0.0878887	-0.110641	0.911901	0.985055
ADAMTS13	1675.12	0.116842	0.192704	0.606329	0.544296	0.884723
ADAMTS14	292.575	0.13804	0.0846016	1.63164	0.102755	0.412113
ADAMTS16	18.3929	-0.152576	1.0536	-0.144814	0.884857	0.981485
ADAMTS17	146.955	-0.130094	0.284382	-0.457461	0.64734	0.92771
ADAMTS2	300.472	0.727943	0.268567	2.71047	0.00671877	0.0723116
ADAMTS20	14.0388	0.630895	0.577715	1.09205	0.27481	0.684151
ADAMTS3	50.725	-0.0781747	0.296996	-0.263218	0.792382	0.966255
ADAMTS4	72.9559	0.395434	0.171515	2.30554	0.0211363	0.157876
ADAMTS5	35.5534	-0.15363	0.375442	-0.409199	0.682394	0.941274
ADAMTS6	147.876	0.24629	0.507152	0.485635	0.627226	0.918344
ADAMTS7	646.38	0.0843845	0.22767	0.370644	0.710903	0.948213
ADAMTS9	29607.1	0.0523971	0.0688281	0.761275	0.446493	0.823681
ADAMTS9-AS2	2.3752	-0.826259	1.97604	-0.418139	0.675845	0.939543
ADAMTSL1	9.84103	-0.213064	1.2422	-0.171522	0.863813	0.979766
ADAMTSL2	407.859	0.315669	0.159411	1.98022	0.0476789	0.262331
ADAMTSL4	15.436	0.518949	0.372502	1.39314	0.163577	0.530012
ADAMTSL4-AS1	3.6419	-0.0253715	0.746665	-0.0339798	0.972893	0.99452
ADAMTSL4-AS2	35.3481	-0.501429	0.525874	-0.953515	0.340329	0.744749
ADAP2	9.40193	0.0868378	0.470687	0.184492	0.853628	0.976997
ADAR	13623.9	0.116349	0.0573207	2.0298	0.0423773	0.24364
ADARB1	180.554	0.173003	0.107408	1.61071	0.107243	0.422266
ADARB2	93.8243	-0.422849	0.812805	-0.520235	0.6029	0.908263
ADAT1	1324.13	-0.129904	0.0589216	-2.2047	0.0274753	0.186163
ADAT2	73.5857	-0.316197	0.168377	-1.87792	0.0603927	0.304044
ADAT3	21.4554	0.544944	0.316606	1.72121	0.0852132	0.372595
ADCK1	78.5079	-0.00696221	0.163008	-0.0427107	0.965932	0.993678
ADCK2	399.603	-0.0746235	0.230592	-0.323618	0.746228	0.955535
ADCK5	47.236	0.15785	0.20946	0.753605	0.451086	0.826924
ADCY1	2280.92	0.178569	0.0731605	2.44078	0.0146554	0.123235
ADCY10	12.1748	1.32947	0.463549	2.86802	0.00413045	0.051312
ADCY10P1	4.62851	-0.539945	0.68433	-0.789012	0.430105	0.814187
ADCY3	888.768	-0.109549	0.131339	-0.834099	0.404225	0.797623
ADCY5	186.745	-0.105238	0.232431	-0.45277	0.650714	0.929023
ADCY6	1741.43	-0.0448091	0.0681778	-0.657238	0.511028	0.869768
ADCY7	598.952	0.140463	0.13552	1.03647	0.299981	0.708614
ADCY8	2.56618	-0.380591	2.21188	-0.172067	0.863385	0.979766
ADCY9	128.39	0.121466	0.28242	0.430089	0.667131	0.934884
ADCYAP1R1	455.839	-0.087674	0.290457	-0.301848	0.762768	0.958314
ADD1	5380.27	0.139334	0.037836	3.68256	0.000230901	0.00587077
ADD2	910.238	-0.079987	0.0477423	-1.67539	0.0938576	0.394002
ADD3	4623.48	0.219078	0.0850078	2.57716	0.00996165	0.0951323
ADD3-AS1	6.8795	1.65645	0.664456	2.49294	0.0126689	0.1128
ADGRA2	313.104	-0.169961	0.0812658	-2.09142	0.0364904	0.221741
ADGRA3	2403.9	-0.194446	0.112515	-1.72818	0.0839562	0.369595
ADGRB1	445.325	0.241113	0.249714	0.965557	0.334266	0.741099
ADGRB2	1445.23	0.00613308	0.0378616	0.161987	0.871316	0.980898
ADGRB3	2977.89	0.00617641	0.144937	0.0426146	0.966009	0.993678
ADGRD1	3.0662	3.3642	1.47196	2.28553	0.0222819	0.162907
ADGRD2	2.5256	3.10117	1.48369	2.09017	0.036603	0.221741
ADGRE5	29.4127	-0.687955	0.421909	-1.63058	0.10298	0.412516
ADGRF3	13.2051	-0.00389205	0.393734	-0.00988499	0.992113	0.998848
ADGRG1	38.0438	0.128633	0.863334	0.148995	0.881557	0.98122
ADGRG2	11.4143	0.0906187	0.818385	0.110729	0.911831	0.985055
ADGRL1	1522.3	-0.0853919	0.0690802	-1.23613	0.216411	0.611993
ADGRL1-AS1	14.0356	0.312424	0.572779	0.545453	0.585442	0.900586
ADGRL2	12047.1	0.12867	0.159176	0.808352	0.418888	0.807146
ADGRL3	164.705	-0.465747	0.275046	-1.69334	0.0903911	0.386142
ADGRV1	6418.78	0.0446613	0.142033	0.314444	0.753184	0.956152
ADH5	1567.59	-0.162637	0.0363451	-4.47479	7.6486e-06	0.000343911
ADH5P3	38.144	-0.550889	0.431652	-1.27624	0.201872	0.591976
ADHFE1	14.661	0.22559	0.380094	0.59351	0.55284	0.888749
ADI1	294.52	0.0623126	0.123837	0.503182	0.614837	0.911411
ADIPOR1	573.119	-0.0780813	0.111411	-0.700842	0.483402	0.85047
ADIPOR2	352.734	-0.0708624	0.192822	-0.367502	0.713245	0.948895
ADISSP	98.759	-0.694436	0.423397	-1.64015	0.100973	0.408149
ADK	1010.74	0.150177	0.0454022	3.30772	0.000940603	0.0175006
ADM	52.8536	0.532844	0.524559	1.01579	0.309728	0.720132
ADNP	8579.88	-0.0340524	0.0942323	-0.361367	0.717825	0.949455
ADNP2	975.196	-0.0264469	0.152647	-0.173255	0.862451	0.979442
ADO	66.0522	0.0822882	0.176551	0.466087	0.641153	0.924819
ADORA1	5.6959	0.781983	0.624705	1.25176	0.210656	0.604656
ADORA2A	2.64465	1.95191	1.1278	1.73071	0.0835028	0.368196
ADPGK	369.443	-0.231655	0.0749778	-3.08965	0.00200393	0.0304719
ADPRH	11.5132	-0.469556	0.427045	-1.09955	0.27153	0.680065
ADPRHL1	56.4752	-0.256152	0.191527	-1.33742	0.181085	0.55918
ADPRM	163.506	-0.0129481	0.162883	-0.0794929	0.936641	0.990891
ADPRS	393.584	-0.116931	0.152102	-0.768768	0.442031	0.820349
ADRA2C	68.1967	-0.0507384	0.390817	-0.129827	0.896704	0.983907
ADRB2	3.15622	-3.67491	1.47841	-2.48572	0.012929	0.113864
ADRM1	462.593	-0.148944	0.163754	-0.909556	0.363057	0.765009
ADSL	210.352	-0.0472333	0.169469	-0.278714	0.780464	0.963614
ADSS1	178.415	0.0860377	0.153888	0.559094	0.576098	0.89846
ADSS2	1285.38	-0.170564	0.131173	-1.3003	0.1935	0.580235
AEBP1	1716.42	0.196229	0.169067	1.16066	0.245782	0.651247
AEBP2	765.763	0.105377	0.0521492	2.02068	0.0433124	0.24688
AEN	233.035	0.172115	0.0947211	1.81707	0.0692062	0.32842
AFAP1	1463.06	0.0667154	0.149099	0.447458	0.654544	0.930045
AFAP1L1	110.136	-0.0358138	0.137208	-0.261019	0.794078	0.966255
AFAP1L2	40.6616	0.0259086	0.22475	0.115277	0.908226	0.984981
AFDN	5523.88	0.109595	0.0691441	1.58503	0.11296	0.434836
AFDN-DT	8.74289	0.92329	0.737207	1.25242	0.210419	0.604656
AFF1	672.14	0.268313	0.0559382	4.7966	1.61379e-06	9.03887e-05
AFF3	1594.19	0.0501243	0.176355	0.284224	0.776239	0.96353
AFF4	5648.52	0.0329162	0.0751451	0.438035	0.661361	0.931575
AFG1L	195.107	0.0685309	0.103295	0.663447	0.507044	0.866961
AFG2A	1262.5	-0.128879	0.176869	-0.72867	0.466203	0.838493
AFG2B	247.164	-0.0649643	0.263971	-0.246104	0.805602	0.969537
AFG3L1P	129.9	-0.0224555	0.213643	-0.105107	0.916291	0.985777
AFG3L2	1579.14	-0.0149451	0.036225	-0.412562	0.679928	0.940243
AFMID	295.034	-0.12334	0.0837236	-1.47319	0.140701	0.488287
AFTPH	1097.01	-0.131704	0.0434495	-3.0312	0.00243583	0.0350167
AGA	488.219	0.25195	0.0656734	3.83642	0.000124843	0.00357037
AGAP1	5459.42	0.331526	0.0636133	5.21159	1.87233e-07	1.3652e-05
AGAP10P	128.567	0.826657	0.232118	3.56137	0.000368928	0.0085069
AGAP12P	253.74	0.732655	0.0940567	7.78951	6.72722e-15	1.72847e-12
AGAP13P	1638.56	0.321955	0.0359049	8.96691	3.04961e-19	1.33416e-16
AGAP14P	301.411	0.407917	0.0840109	4.85553	1.20067e-06	6.96391e-05
AGAP2	1877.9	0.0623017	0.129757	0.480142	0.631126	0.919857
AGAP3	1934.21	-0.117047	0.0983769	-1.18978	0.234132	0.63757
AGAP4	2174.77	0.295318	0.107785	2.73987	0.00614632	0.0679019
AGAP5	32.2937	0.222556	0.254074	0.875947	0.381059	0.781279
AGAP6	196.556	-0.0614048	0.102614	-0.598404	0.549571	0.887381
AGAP7P	1767.5	0.229347	0.034484	6.65081	2.91476e-11	4.6714e-09
AGAP9	4327.82	0.304843	0.0220829	13.8045	2.39557e-43	3.52519e-40
AGBL2	68.7191	0.525646	0.6493	0.809558	0.418194	0.806853
AGBL3	62.5881	-0.579116	0.184288	-3.14245	0.00167541	0.026588
AGBL4	75.1637	0.266526	0.61555	0.432989	0.665023	0.933487
AGBL5	944.782	-0.0551946	0.10775	-0.512246	0.608479	0.909697
AGER	130.977	-0.294542	0.125615	-2.3448	0.0190372	0.147091
AGFG1	1695.86	-0.0341292	0.0750633	-0.454672	0.649345	0.928412
AGFG2	176.082	-0.0509747	0.108545	-0.469618	0.638628	0.923565
AGGF1	342.231	0.180276	0.126311	1.42723	0.153513	0.511194
AGGF1P1	2.51179	0.612261	2.04557	0.299311	0.764703	0.958832
AGGF1P2	6.87401	1.1743	0.599403	1.95912	0.050099	0.270467
AGGF1P3	2.46608	1.00437	0.995553	1.00886	0.313041	0.72296
AGK	1082.83	-0.000740304	0.0438021	-0.0169011	0.986516	0.998111
AGL	3131.29	0.130638	0.0376532	3.46951	0.000521406	0.0111493
AGO1	1317.33	0.0131776	0.0396568	0.33229	0.73967	0.954071
AGO2	1205.57	-0.016164	0.0672706	-0.240283	0.810111	0.969663
AGO3	1773.98	0.0104366	0.193518	0.0539309	0.95699	0.992152
AGO4	1067.03	0.0646011	0.0946111	0.682806	0.494729	0.857707
AGPAT1	1246.89	-0.054127	0.040778	-1.32736	0.184391	0.564648
AGPAT2	74.1851	0.308032	0.418807	0.7355	0.462035	0.834985
AGPAT3	638.479	0.0723343	0.0970874	0.745044	0.456245	0.831132
AGPAT4	310.474	-0.257725	0.156408	-1.64777	0.0994006	0.404881
AGPAT5	779.905	-0.108841	0.0956524	-1.13788	0.25517	0.663523
AGPS	5274.79	0.165402	0.0410881	4.02555	5.68413e-05	0.00189319
AGRN	2101.08	0.119395	0.0700848	1.70357	0.0884605	0.380775
AGTPBP1	7139.09	-0.0290187	0.0905697	-0.320402	0.748664	0.955535
AGTR1	8.6629	0.605105	0.500599	1.20876	0.226754	0.627418
AGTRAP	66.3074	0.0966185	0.177634	0.543919	0.586497	0.900809
AHCTF1	5890.75	-0.147364	0.0845133	-1.74368	0.081215	0.36376
AHCTF1P1	50.7722	-0.199358	0.477156	-0.417805	0.67609	0.939543
AHCY	2996.1	-0.222615	0.0556083	-4.00327	6.24723e-05	0.00205119
AHCYL1	1874.37	0.014014	0.0562368	0.249197	0.803209	0.968818
AHCYL2	824.22	-0.115467	0.172806	-0.668186	0.504015	0.863997
AHDC1	268.594	-0.000138915	0.0877259	-0.00158351	0.998737	0.999862
AHI1	2087.87	0.024768	0.0633513	0.390963	0.695825	0.944883
AHI1-DT	7.86782	-0.423914	0.983016	-0.431238	0.666295	0.934296
AHNAK	20618.9	0.476681	0.278222	1.71331	0.0866549	0.376219
AHNAK2	2526.84	0.4451	0.029137	15.2761	1.10373e-52	2.5523e-49
AHSA1	3471.21	-0.0606791	0.0244332	-2.48347	0.0130108	0.114212
AHSA2P	1167.03	0.266152	0.175129	1.51975	0.128573	0.465613
AIDA	837.17	-0.00763474	0.0916581	-0.0832958	0.933616	0.990152
AIF1L	153.662	-0.404051	0.287355	-1.4061	0.159693	0.522952
AIFM1	1288.82	0.013392	0.102682	0.130422	0.896232	0.983907
AIFM2	79.0647	0.233679	0.162771	1.43563	0.151107	0.505158
AIFM3	4.2167	0.510592	1.83441	0.278341	0.780751	0.963614
AIG1	618.666	0.0849977	0.0579801	1.46598	0.142654	0.490054
AIMP1	606.344	0.148965	0.174925	0.851591	0.394441	0.790211
AIMP2	311.104	-0.324589	0.0817979	-3.96818	7.24242e-05	0.00232145
AIP	964.945	-0.0312492	0.125064	-0.249865	0.802691	0.968772
AIRIM	88.5795	-0.218017	0.152925	-1.42564	0.153971	0.511983
AJAP1	224.771	0.0310177	0.27645	0.1122	0.910665	0.985055
AJM1	70.706	0.106181	0.171695	0.61843	0.536292	0.881166
AJUBA	10.8541	0.177912	0.43909	0.405183	0.685343	0.942916
AK1	6.97439	-0.218017	0.545287	-0.39982	0.689289	0.943923
AK2	13215.5	0.183968	0.0125761	14.6285	1.84904e-48	3.3256e-45
AK2P2	15.9225	0.868294	0.945582	0.918264	0.358481	0.75932
AK3	993.884	-0.0107409	0.0456488	-0.235295	0.81398	0.970203
AK3P3	4.17162	-2.9216	1.76089	-1.65916	0.097084	0.400178
AK4	13.572	0.225015	0.580168	0.387845	0.698131	0.944883
AK4P1	11.0939	0.552501	0.440687	1.25373	0.209941	0.604037
AK4P3	10.5176	-1.21802	0.472233	-2.57927	0.00990088	0.094944
AK5	6.60749	-0.665476	0.572689	-1.16202	0.245228	0.650532
AK6	87.7614	-0.160466	0.154041	-1.04171	0.297547	0.706217
AK7	165.556	0.233136	0.112253	2.07688	0.0378123	0.226776
AK8	64.5599	-0.285131	0.179685	-1.58684	0.112549	0.434015
AK9	398.765	-0.0259276	0.21506	-0.12056	0.90404	0.984096
AKAP1	1264.07	-0.0195567	0.120867	-0.161803	0.871461	0.980898
AKAP10	901.338	-0.153417	0.0787128	-1.94907	0.0512873	0.274442
AKAP11	2578.74	0.0303705	0.114569	0.265085	0.790944	0.966255
AKAP12	2636.04	0.102237	0.0528692	1.93377	0.0531416	0.279832
AKAP13	4050.66	0.102177	0.0941263	1.08553	0.277686	0.686813
AKAP5	42.3156	0.359959	0.224438	1.60383	0.108752	0.425622
AKAP6	2153.79	0.0321827	0.153946	0.209051	0.834408	0.975053
AKAP7	37.8639	0.269253	0.333751	0.806748	0.419812	0.807257
AKAP8	663.882	-0.00681168	0.107772	-0.0632049	0.949603	0.991863
AKAP8L	1883.3	-0.017199	0.0785441	-0.218972	0.826672	0.974337
AKAP9	14642.9	0.132756	0.0791812	1.67661	0.0936196	0.393514
AKIP1	79.9226	0.167404	0.251258	0.666262	0.505244	0.865159
AKIRIN1	354.069	0.0294812	0.201478	0.146325	0.883665	0.981485
AKIRIN2	360.241	0.0985906	0.0758655	1.29955	0.193757	0.580235
AKNA	142.804	-0.219208	0.268542	-0.81629	0.414334	0.803696
AKNAD1	16.8867	0.658323	0.571232	1.15246	0.249132	0.655517
AKR1A1	767.343	0.0650017	0.0520812	1.24808	0.212001	0.60584
AKR1B1	6609.14	-0.151485	0.0291848	-5.19055	2.0967e-07	1.50841e-05
AKR1B1P1	7.10408	-0.782229	1.22818	-0.6369	0.52419	0.876659
AKR1B1P3	5.98805	-0.954982	0.608293	-1.56994	0.11643	0.442307
AKR1C1	108.817	0.209893	0.20447	1.02652	0.304645	0.714472
AKR1C3	16.0379	-0.440409	0.358952	-1.22693	0.219849	0.617553
AKR1E2	243.66	-0.0743323	0.239148	-0.310821	0.755937	0.957003
AKR7A2	1025.82	0.165711	0.0451325	3.67166	0.000240981	0.00605708
AKR7A3	59.4851	-0.0724117	0.18727	-0.38667	0.699001	0.944883
AKR7L	39.3464	0.0383227	0.230456	0.166291	0.867928	0.979958
AKT1	3716.4	-0.14122	0.097644	-1.44628	0.148099	0.498364
AKT1S1	142.369	-0.437285	0.192508	-2.27152	0.0231156	0.167051
AKT2	2492.63	-0.00992773	0.0625975	-0.158596	0.873987	0.98099
AKT3	4461.6	0.00407809	0.0554439	0.0735533	0.941366	0.990911
AKTIP	382.626	-0.2296	0.148533	-1.54578	0.122157	0.452795
ALAD	375.117	-0.0018299	0.0744374	-0.0245831	0.980387	0.996241
ALAS1	437.365	-0.185115	0.0689	-2.68672	0.00721569	0.0765402
ALCAM	2595.7	0.0739416	0.0486779	1.519	0.128764	0.465661
ALDH16A1	188.889	-0.00866221	0.245611	-0.035268	0.971866	0.99452
ALDH18A1	2185.06	-0.0798579	0.030759	-2.59624	0.00942493	0.0916852
ALDH1A2	22.283	0.734677	0.319109	2.30228	0.0213195	0.158593
ALDH1A3	58.0541	0.296556	0.190014	1.5607	0.118593	0.445314
ALDH1A3-AS1	19.3738	-0.514999	0.328438	-1.56802	0.116876	0.443268
ALDH1B1	272.254	-0.0967803	0.278493	-0.347515	0.728205	0.951007
ALDH1L2	189.113	0.225837	0.323608	0.697872	0.485257	0.852202
ALDH2	236.74	-0.150392	0.244928	-0.614026	0.539198	0.882855
ALDH3A2	1430.99	0.148927	0.0885424	1.68199	0.0925711	0.390323
ALDH4A1	104.013	-0.152444	0.24106	-0.63239	0.527132	0.877397
ALDH5A1	723.726	0.348168	0.139241	2.50048	0.0124026	0.111101
ALDH6A1	840.518	-0.0231486	0.109723	-0.210972	0.832909	0.974747
ALDH7A1	2588.12	-0.00499262	0.0977895	-0.0510547	0.959282	0.992152
ALDH7A1P1	21.9296	0.974628	0.326888	2.98153	0.0028681	0.0393107
ALDH8A1	4.61672	1.26741	0.751626	1.68622	0.0917529	0.388289
ALDH9A1	696.35	-0.232303	0.132451	-1.75388	0.0794516	0.35834
ALDOA	76.4184	0.091311	0.165088	0.553104	0.580192	0.899613
ALDOC	192.425	0.0164481	0.103855	0.158376	0.874161	0.98099
ALG1	820.219	0.0640762	0.177732	0.360522	0.718457	0.949545
ALG10	918.226	0.0935025	0.219904	0.425197	0.670693	0.936309
ALG10B	669.646	0.202958	0.103345	1.9639	0.0495422	0.268529
ALG11	450.802	-0.0177185	0.0678351	-0.2612	0.793938	0.966255
ALG12	470.528	-0.0365851	0.0664139	-0.550865	0.581726	0.899613
ALG13	1281.99	0.0954704	0.127954	0.746128	0.45559	0.830698
ALG14	95.4223	-0.0163832	0.147031	-0.111427	0.911278	0.985055
ALG1L10P	14.1115	0.695573	0.915399	0.759858	0.44734	0.824256
ALG1L11P	28.0974	0.419413	0.275656	1.52151	0.128133	0.465042
ALG1L12P	12.046	-0.110734	0.68411	-0.161865	0.871412	0.980898
ALG1L6P	3.74803	-1.48181	1.71721	-0.862914	0.388185	0.785273
ALG1L9P	42.7015	0.353025	0.714855	0.493841	0.621418	0.915027
ALG2	537.501	-0.0673012	0.176931	-0.38038	0.703663	0.946422
ALG3	525.386	0.0134178	0.0628093	0.213627	0.830838	0.974337
ALG5	820.04	0.067632	0.0502922	1.34478	0.178696	0.555459
ALG6	681.776	0.115925	0.125295	0.925217	0.354853	0.75641
ALG8	2092.49	0.0188027	0.0635301	0.295966	0.767256	0.959757
ALG9	44.6765	0.24239	0.361476	0.670556	0.502504	0.863118
ALK	36537.6	0.0502818	0.103077	0.48781	0.625685	0.917969
ALKBH1	158.016	-0.019954	0.114146	-0.174812	0.861227	0.979218
ALKBH2	166.473	-0.559812	0.25467	-2.19818	0.0279362	0.188496
ALKBH3	222.536	-0.0115663	0.0966411	-0.119683	0.904735	0.984096
ALKBH4	108.698	-0.539945	0.139688	-3.86535	0.000110928	0.00324505
ALKBH5	682.503	-0.0919374	0.055095	-1.66871	0.0951754	0.396387
ALKBH6	11.2969	0.160495	0.429093	0.374032	0.70838	0.947908
ALKBH7	117.302	0.259281	0.359035	0.722159	0.470197	0.842043
ALKBH8	359.216	0.1379	0.133144	1.03572	0.300335	0.708827
ALLC	14.2749	-0.247417	0.649459	-0.380959	0.703234	0.946081
ALMS1	16217.7	0.0992659	0.11157	0.889721	0.373616	0.77551
ALMS1P1	140.468	-0.0751604	0.121431	-0.618957	0.535945	0.881088
ALOX12B	4.75794	-2.02537	0.81793	-2.47621	0.0132784	0.115419
ALPK1	4.44044	2.78198	1.08202	2.5711	0.0101375	0.0965271
ALPK2	3.72075	-3.86403	2.39323	-1.61457	0.106404	0.420499
ALPK3	30.9855	0.212512	0.781017	0.272096	0.785548	0.965504
ALPL	12.9918	-0.562772	0.821338	-0.685189	0.493225	0.856763
ALS2	2776.43	0.0639153	0.0792681	0.806318	0.420059	0.807541
ALS2CL	21.5198	0.47588	0.314738	1.51199	0.130537	0.470077
ALX1	30.1964	-0.323005	0.603386	-0.53532	0.592428	0.903722
ALYREF	1020.5	-0.0395661	0.116545	-0.339492	0.734239	0.952383
AMBRA1	1451.12	-0.0555542	0.148799	-0.373351	0.708887	0.947908
AMD1	678.279	-0.00739719	0.135151	-0.0547326	0.956352	0.992152
AMD1P3	4.48013	0.43406	0.697534	0.622278	0.533759	0.880191
AMDHD1	36.5871	0.0094464	0.825188	0.0114476	0.990866	0.998716
AMDHD2	224.831	0.0963969	0.159736	0.603476	0.546192	0.885981
AMER1	707.146	-0.13596	0.0540798	-2.51407	0.0119347	0.108007
AMER3	131.718	-0.192515	0.253698	-0.758832	0.447953	0.824635
AMFR	1439.28	-0.115491	0.0654567	-1.76439	0.0776666	0.353242
AMH	798.751	-0.0268255	0.197489	-0.135833	0.891953	0.983109
AMIGO1	41.4003	-0.340501	0.22483	-1.51448	0.129903	0.468213
AMMECR1	52.6651	0.311236	0.200102	1.55539	0.119853	0.448025
AMMECR1L	822.001	0.0330747	0.078788	0.419794	0.674636	0.939012
AMN1	187.26	-0.211989	0.213249	-0.994093	0.320178	0.730474
AMOT	483.352	0.230831	0.109496	2.10813	0.0350198	0.216648
AMOTL1	2288.06	0.0460973	0.122633	0.375897	0.706994	0.947752
AMOTL2	421.259	-0.12271	0.0701018	-1.75046	0.0800397	0.36049
AMPD2	1152.44	-0.0470049	0.0683665	-0.687543	0.49174	0.855532
AMPD3	184.174	0.429161	0.10752	3.99144	6.56745e-05	0.00213469
AMT	9.08391	1.47004	0.550486	2.67044	0.00757518	0.0788549
AMY2B	635.669	0.229477	0.201109	1.14106	0.253846	0.661736
AMZ2	1069.56	0.0309133	0.118476	0.260925	0.79415	0.966255
AMZ2P1	274.303	0.151791	0.0871605	1.74151	0.0815938	0.363946
ANAPC1	2808.52	-0.079324	0.100896	-0.786197	0.431752	0.814921
ANAPC10	111.036	-0.380289	0.136997	-2.77589	0.00550511	0.0628872
ANAPC10P1	13.9088	-0.00247089	0.633334	-0.00390141	0.996887	0.999576
ANAPC11	138.14	-0.24291	0.201011	-1.20844	0.226879	0.627501
ANAPC13	363.183	0.134025	0.189939	0.705623	0.480423	0.848568
ANAPC15	534.941	-0.145716	0.142104	-1.02542	0.305164	0.71455
ANAPC16	270.357	-0.0907099	0.145474	-0.623548	0.532924	0.87998
ANAPC1P1	4.30156	-0.0480916	0.701023	-0.068602	0.945306	0.991263
ANAPC1P2	429.411	-0.0735969	0.235027	-0.313142	0.754173	0.956701
ANAPC2	379.417	-0.0829264	0.124127	-0.668077	0.504085	0.863997
ANAPC4	866.641	-0.140867	0.169103	-0.833024	0.404831	0.797623
ANAPC5	2033.61	-0.29531	0.0319928	-9.23052	2.69332e-20	1.32111e-17
ANAPC7	725.969	-0.0379432	0.123467	-0.307315	0.758603	0.957303
ANG	2.65963	0.354969	4.20634	0.084389	0.932747	0.989993
ANGEL1	195.85	-0.361121	0.10298	-3.50672	0.00045367	0.0100322
ANGEL2	1231.15	-0.185914	0.060425	-3.07677	0.00209257	0.0314508
ANGPT1	53.9099	0.811327	0.206109	3.9364	8.27127e-05	0.00260989
ANGPT2	97.3617	0.0530546	0.145821	0.363834	0.715982	0.949195
ANGPTL2	112.352	-0.691334	0.138006	-5.00944	5.45883e-07	3.45164e-05
ANGPTL4	93.6669	-0.304734	0.42947	-0.709558	0.477978	0.846596
ANGPTL6	5.2568	0.921351	1.57352	0.585535	0.558188	0.890537
ANK1	1317.77	0.027668	0.0396546	0.697724	0.48535	0.852202
ANK2	16139.6	0.118389	0.0214464	5.52023	3.38563e-08	2.93065e-06
ANK3	316.447	0.289117	0.328663	0.879675	0.379035	0.779005
ANKAR	176.279	-0.148358	0.263859	-0.562263	0.573937	0.89831
ANKDD1A	165.93	-0.0276859	0.111882	-0.247456	0.804555	0.969503
ANKDD1B	19.0302	0.809464	0.345433	2.34333	0.0191123	0.14753
ANKEF1	301.243	-0.0727926	0.0829516	-0.877531	0.380198	0.780357
ANKFY1	1826.81	-0.0529559	0.0554385	-0.955218	0.339467	0.744543
ANKH	934.96	-0.0165146	0.0694186	-0.237899	0.811959	0.969663
ANKHD1	47.029	0.411145	0.213763	1.92337	0.0544332	0.283589
ANKHD1-EIF4EBP3	12.1815	0.133995	0.700947	0.191162	0.848398	0.976628
ANKIB1	4788.42	0.023822	0.0389012	0.612371	0.540292	0.883584
ANKLE1	62.4898	-0.206429	0.182856	-1.12892	0.258932	0.666326
ANKLE2	2137.21	-0.0871392	0.0311391	-2.79839	0.00513582	0.0597224
ANKMY1	459.91	-0.173537	0.198031	-0.876313	0.38086	0.780971
ANKMY2	256.966	0.0434914	0.08984	0.484098	0.628316	0.918472
ANKRA2	454.568	-0.324111	0.0676248	-4.79278	1.64486e-06	9.14961e-05
ANKRD10	1419.03	-0.146496	0.0762828	-1.92044	0.0548026	0.284871
ANKRD11	9380.29	0.0755522	0.0974896	0.774977	0.438353	0.817562
ANKRD12	2201.22	0.0844968	0.0307157	2.75093	0.00594262	0.0662944
ANKRD13A	633.048	-0.122863	0.113778	-1.07985	0.280211	0.689556
ANKRD13B	1109.95	0.0263925	0.0432396	0.610377	0.541612	0.884313
ANKRD13C	703.959	-0.0809873	0.0827876	-0.978253	0.327949	0.736067
ANKRD13C-DT	23.8703	0.171025	0.295634	0.578504	0.562924	0.892504
ANKRD13D	420.676	-0.0814623	0.129666	-0.628248	0.529841	0.879014
ANKRD16	232.524	-0.0884575	0.0944071	-0.936979	0.348769	0.751251
ANKRD17	13428.1	0.0135603	0.100829	0.134488	0.893017	0.983109
ANKRD18A	138.646	0.458005	0.206175	2.22144	0.0263211	0.181419
ANKRD18B	786.903	0.121668	0.234688	0.518427	0.604161	0.908553
ANKRD18CP	79.3173	0.344578	0.163863	2.10284	0.0354796	0.218534
ANKRD20A11P	869.77	0.265746	0.174361	1.52412	0.127479	0.463709
ANKRD20A17P	5.70458	0.527836	2.24437	0.235183	0.814067	0.970203
ANKRD20A18P	48.9202	0.301036	0.341126	0.882478	0.377519	0.777791
ANKRD20A21P	4.48448	0.253047	2.35697	0.107361	0.914503	0.98538
ANKRD20A7P	25.6915	-0.2746	0.285751	-0.960978	0.336563	0.742844
ANKRD20A9P	6.36106	-0.56594	0.581278	-0.973613	0.330249	0.738523
ANKRD23	7.73785	0.852372	0.554301	1.53774	0.124111	0.456901
ANKRD24	5.9892	-0.377459	1.0332	-0.365331	0.714864	0.949099
ANKRD26	2685.17	0.0845948	0.107695	0.785501	0.43216	0.814921
ANKRD27	732.586	-0.221107	0.12164	-1.81771	0.0691085	0.328149
ANKRD28	3541.55	-0.141823	0.0241868	-5.86365	4.52795e-09	4.90526e-07
ANKRD29	3.15418	-0.298784	2.03117	-0.147099	0.883054	0.981336
ANKRD30BL	3.51567	0.62998	0.804696	0.782879	0.433698	0.814921
ANKRD31	97.8311	0.242677	0.278099	0.872628	0.382866	0.782952
ANKRD33	12.6717	0.653271	0.674365	0.968721	0.332685	0.740433
ANKRD33BP6	3.40928	1.65645	0.939682	1.76278	0.0779379	0.353582
ANKRD34A	7.40374	-0.118481	0.536122	-0.220996	0.825095	0.974337
ANKRD34C-AS1	4.40076	1.58934	0.81793	1.94312	0.0520016	0.275883
ANKRD36	7188.24	0.376673	0.15341	2.45533	0.0140756	0.120233
ANKRD36B	4276.5	0.399651	0.131339	3.04289	0.00234315	0.0341097
ANKRD36BP2	3.01732	0.441605	1.3821	0.319518	0.749334	0.955535
ANKRD36C	9490.27	0.322856	0.124032	2.60301	0.00924103	0.0908776
ANKRD37	96.5656	0.336572	0.14787	2.27614	0.0228378	0.16606
ANKRD39	52.6853	-0.677449	0.202122	-3.35168	0.000803226	0.0154416
ANKRD40	922.246	-0.0913528	0.127537	-0.716286	0.473815	0.843931
ANKRD42	177.521	-0.0689874	0.107901	-0.63936	0.522589	0.875598
ANKRD42-DT	18.6124	-0.770558	0.341589	-2.25581	0.0240828	0.170603
ANKRD44	3244.84	0.0360856	0.0683256	0.528142	0.597401	0.905685
ANKRD46	443.628	-0.345423	0.140029	-2.46679	0.0136331	0.117633
ANKRD49	94.9066	0.183845	0.148869	1.23495	0.216851	0.613021
ANKRD49P2	5.57198	0.419413	0.616386	0.680439	0.496227	0.858957
ANKRD50	2415.53	-0.0309633	0.143858	-0.215235	0.829584	0.974337
ANKRD52	1733.56	-0.077798	0.0775457	-1.00325	0.315739	0.725562
ANKRD53	12.8264	1.26003	0.449486	2.80327	0.00505873	0.0590806
ANKRD54	318.286	-0.283465	0.234501	-1.2088	0.226739	0.627418
ANKRD6	823.763	0.263878	0.116861	2.25804	0.023943	0.169984
ANKRD61	8.43978	-0.387942	0.495699	-0.782616	0.433853	0.814921
ANKRD7	65.1863	-0.15579	0.341702	-0.455924	0.648444	0.928363
ANKRD9	15.21	-0.218017	0.366445	-0.594951	0.551876	0.888259
ANKS1A	1031.21	0.0160345	0.0447975	0.357933	0.720393	0.949545
ANKS1B	262.285	-0.0151852	0.312415	-0.0486057	0.961234	0.992634
ANKS3	499.049	-0.199309	0.0644403	-3.09292	0.00198198	0.0302379
ANKS6	142.27	0.146445	0.120662	1.21368	0.224872	0.625215
ANKZF1	497.91	0.113561	0.0646396	1.75683	0.0789461	0.356921
ANLN	2116.72	0.0399378	0.198001	0.201705	0.840147	0.97518
ANO10	4578.46	0.157466	0.0421505	3.73581	0.000187112	0.00497338
ANO3	43.3834	-0.454183	0.902577	-0.503207	0.614818	0.911411
ANO5	821.483	0.0583564	0.107965	0.540511	0.588845	0.902873
ANO6	4909.56	0.179408	0.0613196	2.92579	0.00343584	0.0446357
ANO7	34.3769	-0.0328209	0.37527	-0.0874594	0.930306	0.989993
ANO8	633.647	0.0507995	0.057253	0.887282	0.374927	0.776486
ANP32A	4931.44	0.0447387	0.0990805	0.451539	0.651601	0.929217
ANP32B	4759.57	0.212704	0.0953699	2.23031	0.0257271	0.178578
ANP32E	2247.07	-0.0123811	0.0971423	-0.127453	0.898582	0.983907
ANPEP	537.164	0.160758	0.152702	1.05276	0.292451	0.701418
ANTKMT	40.4034	0.376503	0.443872	0.848226	0.396312	0.7915
ANTXR1	5736.38	0.271614	0.0876611	3.09846	0.0019453	0.0298187
ANTXR2	1215.16	-0.0507215	0.261476	-0.193981	0.84619	0.976164
ANXA11	547.327	-0.00234353	0.302001	-0.00776002	0.993808	0.998853
ANXA2	152.367	-0.494675	0.624758	-0.791787	0.428485	0.813446
ANXA2R	2.38901	1.00437	0.995553	1.00886	0.313041	0.72296
ANXA4	429.484	0.00834565	0.105902	0.0788056	0.937187	0.990894
ANXA5	1193.36	0.0186659	0.0417267	0.447337	0.654632	0.930045
ANXA6	1755.08	0.0331423	0.102974	0.321852	0.747565	0.955535
ANXA7	1055.76	-0.118903	0.0442758	-2.68551	0.00724186	0.0766198
ANXA8	3.28331	5.02662	1.49333	3.36606	0.000762513	0.0149068
AOAH	15.5343	0.851869	0.745497	1.14269	0.253169	0.661134
AOC2	38.1731	0.229442	0.2338	0.981362	0.326414	0.734393
AOC3	2.53279	-1.44041	0.995553	-1.44684	0.147941	0.498278
AOPEP	1229.41	0.0861742	0.126792	0.679653	0.496724	0.859173
AOX1	19.7358	0.396693	0.327902	1.20979	0.226359	0.626766
AP1AR	297.394	-0.0984925	0.160139	-0.615042	0.538527	0.882738
AP1B1	2199.4	-0.109139	0.11311	-0.964896	0.334597	0.741536
AP1G1	2191.43	-0.0390819	0.0307342	-1.27161	0.203512	0.594416
AP1G2	1527.48	0.0102625	0.0773096	0.132746	0.894394	0.983109
AP1G2-AS1	17.7669	0.835446	0.689595	1.2115	0.225703	0.626112
AP1M1	1090.94	-0.0554367	0.133705	-0.414619	0.678421	0.940153
AP1S1	1145.42	-0.0531145	0.181111	-0.29327	0.769316	0.959958
AP1S2	1828.49	0.0183389	0.0336776	0.544542	0.586068	0.900641
AP2A1	1583.49	-0.0636839	0.139367	-0.45695	0.647707	0.928112
AP2A2	2863.59	0.162294	0.0794788	2.04197	0.0411541	0.239282
AP2B1	8423.9	0.0326745	0.091295	0.3579	0.720418	0.949545
AP2M1	3994.31	0.0411193	0.119702	0.343513	0.731212	0.951657
AP2S1	901.992	-0.15441	0.194585	-0.793534	0.427467	0.812995
AP3B1	3459.45	-0.0185189	0.0535726	-0.345678	0.729584	0.951282
AP3B2	3958.84	-0.0212706	0.0895732	-0.237466	0.812296	0.969663
AP3D1	5914.04	0.023085	0.0352061	0.65571	0.512011	0.870204
AP3M1	1040.23	0.139949	0.153817	0.909845	0.362904	0.764887
AP3M2	329.06	-0.0131285	0.0794379	-0.165267	0.868734	0.979964
AP3S1	461.799	0.0830614	0.173404	0.479004	0.631936	0.92017
AP3S2	63.2974	0.210077	0.181617	1.1567	0.247395	0.652958
AP4B1	556.012	-0.0658871	0.118838	-0.554428	0.579286	0.899613
AP4E1	826.217	0.0258652	0.181814	0.142262	0.886873	0.982042
AP4M1	2091.47	-0.00874721	0.16567	-0.0527989	0.957892	0.992152
AP4S1	106.845	0.320002	0.140918	2.27084	0.0231568	0.167251
AP5B1	54.1966	0.0306621	0.194814	0.157392	0.874936	0.98099
AP5M1	1115.81	-0.00853316	0.0807705	-0.105647	0.915862	0.985528
AP5S1	25.0781	-0.363868	0.290363	-1.25315	0.210152	0.604538
AP5Z1	674.006	-0.0715212	0.310651	-0.23023	0.817913	0.971745
APAF1	1835.11	0.0361697	0.0896813	0.403313	0.686718	0.943429
APBA1	94.7647	0.323692	0.149073	2.17137	0.0299031	0.196278
APBA2	4092.12	0.120257	0.0777104	1.5475	0.121743	0.451933
APBA3	66.4066	0.270316	0.338029	0.799683	0.423894	0.810486
APBB1	819.487	-0.256769	0.123136	-2.08525	0.0370463	0.223757
APBB2	845.152	-0.0111945	0.141005	-0.079391	0.936722	0.990891
APBB3	367.696	0.069406	0.168779	0.411225	0.680908	0.940511
APC	4875.16	0.0345093	0.0442968	0.779047	0.435952	0.816336
APC2	2405.97	0.175499	0.126233	1.39028	0.164445	0.531551
APCDD1	19.8908	-0.17762	0.743264	-0.238973	0.811127	0.969663
APEH	1635.48	-0.0879614	0.0953972	-0.922054	0.356501	0.757404
APEX1	4330.33	0.0655215	0.0218992	2.99195	0.00277199	0.0382852
APEX2	210.008	-0.287894	0.226993	-1.26829	0.204694	0.596322
APH1A	2286.91	-0.095933	0.106152	-0.903735	0.366136	0.768895
APH1B	73.6949	-0.0249763	0.449111	-0.0556127	0.95565	0.992152
API5	1756.19	-0.0269306	0.0842327	-0.319717	0.749183	0.955535
APIP	374.936	-0.0115663	0.0743944	-0.155473	0.876449	0.98099
APLF	385.945	0.0743986	0.173664	0.428406	0.668356	0.935062
APLN	3.8584	-1.32122	1.54455	-0.855408	0.392325	0.788792
APLP1	2114.6	-0.00900259	0.145513	-0.0618678	0.950668	0.991863
APLP2	5453.47	0.0646948	0.0493461	1.31104	0.189844	0.574714
APMAP	585.059	-0.239796	0.0967808	-2.47773	0.0132222	0.115419
APOB	3.63818	-0.218016	0.771152	-0.282715	0.777395	0.96353
APOBEC3C	34.2581	-0.410662	0.248889	-1.64998	0.0989463	0.404328
APOBEC3F	52.1717	0.464501	0.204222	2.27449	0.0229363	0.166414
APOC1	3.386	-1.38794	0.866951	-1.60094	0.109389	0.427185
APOE	33.6081	0.358175	0.251447	1.42446	0.154315	0.512914
APOL2	129.671	0.0581681	0.327862	0.177416	0.859181	0.978544
APOL4	28.5084	0.246146	0.475883	0.51724	0.604988	0.908858
APOLD1	41.5642	-0.653232	0.225823	-2.89268	0.00381976	0.0484185
APOM	36.1741	0.260637	0.24209	1.07661	0.281654	0.690937
APOO	218.69	0.0422181	0.219157	0.192639	0.847242	0.976246
APOOL	305.437	0.00284789	0.152569	0.0186662	0.985107	0.997369
APP	30576.4	0.0483934	0.0408358	1.18507	0.235988	0.639734
APPBP2	1300.26	-0.176069	0.0399103	-4.41161	1.02604e-05	0.000444078
APPL1	1996.4	0.0309968	0.1135	0.2731	0.784776	0.96514
APPL2	2315.38	-0.0120105	0.134585	-0.0892411	0.92889	0.989671
APRG1	10.8645	0.733073	0.458835	1.59769	0.110113	0.428461
APRT	477.098	-0.280447	0.13318	-2.10578	0.0352236	0.217703
APTX	1141.31	-0.0230105	0.0941487	-0.244406	0.806916	0.969663
AQP1	11.709	0.922628	0.831946	1.109	0.26743	0.675851
AQP10	10.5691	5.3028	1.42775	3.7141	0.000203924	0.00532407
AQP11	25.9954	-0.641228	0.28737	-2.23137	0.0256565	0.178318
AQP5	2.50001	0.366946	0.931255	0.394034	0.693556	0.944279
AQP6	3.67982	-2.21801	0.931254	-2.38175	0.0172306	0.137666
AQP7P1	7.2614	-1.29602	0.583788	-2.22002	0.0264177	0.181652
AQR	3231.88	0.0312111	0.0694398	0.44947	0.653093	0.929954
ARAF	400.246	-0.118933	0.225023	-0.528536	0.597127	0.905685
ARAP1	1417.69	-0.0286038	0.0820539	-0.348598	0.727391	0.95073
ARAP3	2780.11	-0.00855682	0.112427	-0.0761098	0.939332	0.990911
ARB2A	1009.4	-0.17072	0.0927023	-1.84159	0.0655345	0.318289
ARC	20.2808	0.425839	0.326604	1.30384	0.192288	0.579071
ARCN1	1723.2	0.00463185	0.0346893	0.133524	0.893779	0.983109
AREL1	1764.65	-0.163861	0.034281	-4.77995	1.75341e-06	9.65391e-05
ARF1	1987.5	0.117073	0.0323888	3.61461	0.000300796	0.00721332
ARF1P2	8.84778	-0.291605	1.04709	-0.278492	0.780635	0.963614
ARF3	28.4713	-0.499788	0.27273	-1.83254	0.0668714	0.322541
ARF4	1616.04	-0.162676	0.0740615	-2.19649	0.0280566	0.189059
ARF5	2433.91	-0.00550508	0.133579	-0.0412123	0.967127	0.994074
ARF6	262.905	0.273797	0.151871	1.80282	0.0714162	0.333722
ARFGAP1	862.961	0.0858689	0.0491272	1.74789	0.0804836	0.361484
ARFGAP2	1220.53	-0.0694206	0.0412034	-1.68483	0.0920216	0.388905
ARFGAP3	364.106	-0.0662219	0.0754896	-0.877232	0.380361	0.780372
ARFGEF1	3516.92	-0.00397705	0.0542793	-0.0732701	0.941591	0.990911
ARFGEF2	4197.98	0.113578	0.0878752	1.29249	0.196187	0.583046
ARFIP1	413.091	-0.108788	0.0707635	-1.53735	0.124208	0.457052
ARFIP2	366.967	-0.116322	0.0751505	-1.54785	0.121658	0.451843
ARFRP1	708.886	-0.141626	0.145969	-0.970247	0.331923	0.740032
ARG2	205.952	-0.0125844	0.185785	-0.0677364	0.945996	0.991363
ARGLU1	3966.26	-0.00927904	0.0396891	-0.233793	0.815146	0.970472
ARHGAP1	1322.86	-0.154296	0.0934181	-1.65167	0.0986016	0.403673
ARHGAP10	107.75	0.080502	0.333987	0.241033	0.809529	0.969663
ARHGAP11A	399.074	0.0771818	0.252327	0.30588	0.759696	0.957875
ARHGAP11A-DT	13.8136	0.498347	0.648626	0.768312	0.442302	0.820484
ARHGAP11B	25.1995	0.155441	0.289515	0.536902	0.591335	0.903722
ARHGAP11B-DT	7.04053	2.95191	0.877995	3.3621	0.00077352	0.0150215
ARHGAP12	1866.15	0.035799	0.0656051	0.545675	0.58529	0.900586
ARHGAP17	1499.69	0.01734	0.0855524	0.202683	0.839383	0.97518
ARHGAP19	12.2254	0.781983	0.428544	1.82474	0.0680398	0.325557
ARHGAP20	228.754	0.264237	0.410253	0.644082	0.519522	0.87308
ARHGAP21	2214.05	0.0524201	0.125067	0.419137	0.675116	0.939173
ARHGAP22	146.403	-0.303882	0.180942	-1.67945	0.0930653	0.391896
ARHGAP23	539.938	0.0066338	0.062057	0.106898	0.91487	0.985435
ARHGAP24	33.3562	0.892407	0.263084	3.3921	0.000693582	0.0140689
ARHGAP25	14.8992	-0.661623	0.380094	-1.74068	0.081739	0.364148
ARHGAP26	2625.45	0.155646	0.0694715	2.24043	0.0250632	0.175428
ARHGAP27	69.1735	-0.301752	0.432633	-0.697478	0.485503	0.852202
ARHGAP27P1-BPTFP1-KPNA2P3	62.5323	0.324301	0.184617	1.75662	0.0789827	0.356921
ARHGAP28	326.771	0.040618	0.289506	0.140301	0.888422	0.982042
ARHGAP29	633.617	-0.343058	0.123065	-2.78761	0.00530989	0.0613499
ARHGAP30	2.84077	1.27073	2.41774	0.525587	0.599175	0.906708
ARHGAP31	8621.02	0.25449	0.0400934	6.34744	2.18925e-10	2.95312e-08
ARHGAP32	1597.06	-0.178992	0.0956308	-1.8717	0.0612478	0.304583
ARHGAP33	552.811	0.0996892	0.175266	0.568786	0.569501	0.896394
ARHGAP35	4403.25	0.0392113	0.0622393	0.630009	0.528689	0.878453
ARHGAP36	840.344	-0.343903	1.29025	-0.26654	0.789823	0.966255
ARHGAP39	278.597	-0.0614227	0.251685	-0.244045	0.807196	0.969663
ARHGAP4	289.446	0.124908	0.216468	0.577026	0.563922	0.893184
ARHGAP5	1484.94	0.00801258	0.157637	0.0508292	0.959462	0.992152
ARHGAP6	31.8508	-0.567972	1.13352	-0.50107	0.616322	0.912331
ARHGAP9	3.76556	-0.0253715	0.746665	-0.0339798	0.972893	0.99452
ARHGDIA	3923.02	-0.0299296	0.133683	-0.223885	0.822847	0.973879
ARHGDIB	2.37635	0.430402	1.39363	0.308836	0.757446	0.957003
ARHGDIG	61.0807	0.241415	0.185925	1.29845	0.194133	0.580586
ARHGEF1	1348.77	0.0292668	0.0805486	0.363343	0.716348	0.94926
ARHGEF10	23.8916	1.01459	0.500485	2.02721	0.0426408	0.244325
ARHGEF10L	634.079	-0.107915	0.179049	-0.602712	0.5467	0.886273
ARHGEF11	5548.92	-0.0500208	0.0300556	-1.66427	0.0960578	0.398654
ARHGEF12	8432.1	0.0830887	0.0620185	1.33974	0.18033	0.558125
ARHGEF16	6.13209	-1.5114	1.27628	-1.18423	0.236323	0.639825
ARHGEF17	1254.69	0.0124484	0.0604655	0.205876	0.836888	0.97518
ARHGEF18	594.75	-0.0510515	0.137903	-0.370197	0.711235	0.948213
ARHGEF19	220.818	-0.280206	0.149971	-1.8684	0.0617058	0.306015
ARHGEF2	2747.75	-0.0917727	0.0796215	-1.15261	0.24907	0.655517
ARHGEF25	2034.42	0.113864	0.0850099	1.33942	0.180435	0.558345
ARHGEF26	20.1053	-0.344923	0.894919	-0.385424	0.699923	0.944883
ARHGEF28	131.569	-0.0171034	0.221702	-0.0771459	0.938508	0.990911
ARHGEF3	238.261	0.112669	0.0935433	1.20446	0.228413	0.629816
ARHGEF33	21.1187	-0.717529	0.764286	-0.938822	0.347822	0.750893
ARHGEF37	211.275	0.0834253	0.0992174	0.840834	0.400441	0.794745
ARHGEF39	126.699	0.172019	0.223523	0.769582	0.441548	0.820308
ARHGEF4	4.6061	-0.539945	0.68433	-0.789012	0.430105	0.814187
ARHGEF40	1504.53	0.0317297	0.0785836	0.40377	0.686382	0.943281
ARHGEF6	504.059	0.170729	0.0643699	2.65231	0.00799423	0.0818157
ARHGEF7	3397.47	0.0443647	0.048841	0.90835	0.363693	0.765653
ARHGEF7-AS2	3.28129	-0.896088	0.822462	-1.08952	0.275925	0.684283
ARHGEF9	490.706	0.134658	0.130617	1.03094	0.302569	0.712189
ARID1A	9087.63	0.306192	0.121897	2.51189	0.0120086	0.108313
ARID1B	4977.28	0.142383	0.033835	4.20817	2.57452e-05	0.00098151
ARID2	4457.93	-0.0235535	0.0986289	-0.238809	0.811253	0.969663
ARID3A	132.406	-0.104701	0.124843	-0.838661	0.40166	0.795603
ARID3B	431.58	0.0450173	0.0692808	0.64978	0.515834	0.870659
ARID3BP1	89.9647	0.0994129	0.428658	0.231916	0.816603	0.971053
ARID4A	1792.06	0.116753	0.056022	2.08406	0.0371543	0.223991
ARID4B	4874.82	-0.0538513	0.0710917	-0.757491	0.448756	0.825268
ARID5A	11.4643	-0.988535	0.440687	-2.24317	0.0248859	0.174536
ARID5B	489.616	0.316995	0.0657799	4.81903	1.44261e-06	8.28066e-05
ARIH1	1959.37	-0.0839287	0.0324924	-2.58303	0.00979377	0.0943641
ARIH2	1967.85	-0.00336581	0.0324325	-0.103779	0.917345	0.986275
ARIH2OS	24.9433	-0.241039	0.781137	-0.308575	0.757645	0.957003
ARK2C	661.515	0.118916	0.056075	2.12067	0.0339497	0.212425
ARK2N	369.416	-0.132326	0.0749847	-1.7647	0.0776135	0.3531
ARL1	598.115	-0.0375198	0.0588053	-0.638035	0.523451	0.876101
ARL10	440.426	-0.100713	0.0686013	-1.4681	0.142078	0.48937
ARL13B	1026.62	0.0142642	0.0856461	0.166548	0.867725	0.979958
ARL14EP	535.274	-0.00945821	0.0622173	-0.152019	0.879172	0.98099
ARL15	42.9768	0.264584	0.221173	1.19627	0.231589	0.635379
ARL16	176.795	0.0880324	0.201983	0.435841	0.662952	0.932106
ARL17A	239.614	0.0972921	0.240248	0.404966	0.685503	0.942916
ARL17B	3.73392	2.48017	1.75889	1.41007	0.158518	0.520404
ARL2	62.8351	-0.218017	0.181046	-1.20421	0.228508	0.629915
ARL2BP	502.324	-0.115026	0.064272	-1.78968	0.0735062	0.340126
ARL3	463.496	0.0272854	0.202551	0.134709	0.892842	0.983109
ARL4A	70.3588	-0.213928	0.255291	-0.837978	0.402043	0.795931
ARL4AP5	7.99553	1.34778	1.11404	1.20982	0.226349	0.626766
ARL4C	130.528	-0.161408	0.393586	-0.410096	0.681735	0.941172
ARL4D	21.0717	0.187037	1.59315	0.117401	0.906542	0.984346
ARL5A	15.185	-0.0759979	0.369884	-0.205464	0.83721	0.97518
ARL5B	454.948	-0.0542206	0.0674847	-0.803451	0.421714	0.809087
ARL6	988.773	0.112948	0.185852	0.607732	0.543365	0.884505
ARL6IP1	615.288	-0.0946148	0.0579932	-1.63148	0.102789	0.412148
ARL6IP4	3.06391	0.460055	0.822462	0.559363	0.575914	0.89846
ARL6IP5	207.168	-0.136502	0.143889	-0.948663	0.342792	0.745603
ARL6IP6	477.521	-0.0998455	0.12944	-0.771366	0.44049	0.819399
ARL8A	2055.55	-0.0648412	0.156244	-0.415	0.678142	0.939899
ARL8B	354.449	-0.0726158	0.0763991	-0.950479	0.341869	0.745162
ARMC1	312.548	-0.133464	0.0812251	-1.64314	0.100353	0.407556
ARMC10	557.772	-0.107283	0.0609828	-1.75924	0.0785374	0.355505
ARMC12	36.7078	-0.415956	0.239359	-1.73779	0.0822469	0.365349
ARMC2	293.919	0.304145	0.0846265	3.59396	0.000325687	0.00766264
ARMC5	143.803	-0.126887	0.292677	-0.433539	0.664623	0.933487
ARMC6	210.386	-0.207773	0.0992612	-2.0932	0.0363316	0.22159
ARMC7	37.7935	-0.14316	0.233424	-0.613305	0.539674	0.883019
ARMC8	1681.97	0.0124273	0.135984	0.0913879	0.927184	0.989671
ARMC9	2067.5	-0.0185343	0.108774	-0.170393	0.864701	0.979766
ARMCX1	148.217	-0.129647	0.344769	-0.376039	0.706888	0.947752
ARMCX2	384.578	0.00838833	0.0733259	0.114398	0.908922	0.984981
ARMCX3	241.027	0.127261	0.0931167	1.36669	0.171723	0.54381
ARMCX4	814.204	0.103591	0.149213	0.694249	0.487526	0.853149
ARMCX5	83.1865	0.131801	0.237733	0.554411	0.579298	0.899613
ARMCX6	87.8065	0.403983	0.156055	2.58873	0.00963318	0.0932609
ARMH1	95.5771	-0.0153323	0.147416	-0.104007	0.917164	0.986257
ARMH3	1395.64	-0.191087	0.0771447	-2.477	0.0132494	0.115419
ARMH4	21.9874	-0.205221	0.762893	-0.269003	0.787927	0.965978
ARMT1	176.611	-0.023201	0.108381	-0.214068	0.830494	0.974337
ARNT	3103.83	0.0139726	0.074809	0.186778	0.851835	0.976949
ARNT2	1733.49	0.00278408	0.0659355	0.0422243	0.96632	0.993678
ARNT2-DT	66.8136	-0.253864	0.31513	-0.805583	0.420484	0.807973
ARPC1A	125.286	-0.0246113	0.128306	-0.191817	0.847886	0.976599
ARPC1B	13.8225	-0.0604756	0.389646	-0.155206	0.876659	0.98099
ARPC2	4924.4	0.0606934	0.0951491	0.637877	0.523554	0.876101
ARPC3	2966.49	0.0111748	0.0622467	0.179525	0.857526	0.978247
ARPC3P2	2.67372	-0.181979	2.3009	-0.0790904	0.936961	0.990891
ARPC3P3	6.22217	-0.447253	0.883316	-0.506334	0.612622	0.910667
ARPC4	97.4345	0.300114	0.147714	2.03172	0.0421816	0.242987
ARPC5	487.637	-0.0840247	0.0652281	-1.28817	0.197688	0.585111
ARPC5L	258.705	-0.16948	0.175469	-0.96587	0.334109	0.740955
ARPIN	10.7581	0.18734	0.949964	0.197207	0.843665	0.975369
ARPP19	1735.3	0.05197	0.112816	0.460661	0.645042	0.926683
ARPP21	247.109	0.147591	0.344205	0.428789	0.668077	0.934907
ARRB1	579.545	-0.00996863	0.0598802	-0.166476	0.867782	0.979958
ARRB2	639.473	-0.123668	0.12796	-0.966462	0.333813	0.740814
ARRDC1	210.786	0.104646	0.162901	0.64239	0.52062	0.873927
ARRDC1-AS1	73.042	-0.129359	0.168646	-0.767048	0.443053	0.820882
ARRDC2	33.2481	0.171744	0.373329	0.460034	0.645492	0.926755
ARRDC3	1536.58	0.0382161	0.0367272	1.04054	0.29809	0.706986
ARRDC4	153.07	0.331148	0.182609	1.81342	0.0697666	0.330219
ARSA	329.218	0.228429	0.215497	1.06001	0.28914	0.698621
ARSB	1536.26	0.185017	0.109979	1.68229	0.0925123	0.390323
ARSD	302.623	0.0724391	0.266227	0.272095	0.785549	0.965504
ARSG	3.29971	0.951908	0.866951	1.09799	0.272207	0.680601
ARSJ	6.48783	-1.66778	0.939427	-1.77532	0.0758458	0.3475
ARSK	138.594	0.2622	0.236662	1.10791	0.267901	0.675851
ART5	3.23275	-1.37909	2.39066	-0.576867	0.564029	0.893254
ARTN	2.96815	1.36694	0.961795	1.42124	0.155246	0.514351
ARV1	305.902	-0.194482	0.082409	-2.35996	0.018277	0.142992
ARVCF	554.35	-0.131282	0.269413	-0.48729	0.626053	0.918228
AS3MT	5.01153	0.0714899	0.648443	0.110249	0.912212	0.985055
ASAH1	2585.53	-0.0117953	0.160509	-0.0734872	0.941418	0.990911
ASAH1-AS1	6.04012	0.869446	0.61855	1.40562	0.159837	0.523212
ASAH2	165.831	0.179503	0.112364	1.5975	0.110153	0.428516
ASAH2B	244.114	0.0687326	0.135729	0.506394	0.61258	0.910667
ASAP1	8185.23	0.231389	0.075847	3.05074	0.00228279	0.0334773
ASAP2	5326.17	0.109795	0.0497091	2.20875	0.027192	0.18494
ASAP3	830.415	-0.134399	0.146923	-0.914753	0.360321	0.761625
ASB1	327.672	-0.0498944	0.0794625	-0.627899	0.53007	0.87908
ASB13	121.401	-0.111204	0.215418	-0.516225	0.605698	0.908891
ASB16-AS1	81.7018	-0.149101	0.318789	-0.467711	0.639992	0.924272
ASB3	623.086	-0.175687	0.107922	-1.62791	0.103545	0.413804
ASB6	402.482	-0.234057	0.0717115	-3.26387	0.001099	0.0195705
ASB7	251.333	0.278494	0.0913731	3.04788	0.0023046	0.0337293
ASB8	190.986	-0.0478744	0.150657	-0.31777	0.750659	0.955535
ASCC1	879.097	0.0457022	0.133377	0.342654	0.731859	0.951657
ASCC2	1388.19	-0.154032	0.0906042	-1.70006	0.0891203	0.382602
ASCC3	3785.53	0.0144666	0.0680431	0.21261	0.831631	0.974477
ASCL1	11.1166	-0.937909	0.443585	-2.11438	0.0344827	0.214434
ASF1A	238.562	0.0275033	0.0931723	0.295188	0.767851	0.959757
ASF1B	223.717	-0.0832678	0.0962847	-0.864808	0.387144	0.785273
ASGR1	76.032	-0.284688	0.165806	-1.717	0.0859794	0.374226
ASH1L	9152.12	-0.00622307	0.0896961	-0.0693795	0.944688	0.991263
ASH1L-AS1	101.394	-0.0347953	0.142787	-0.243687	0.807473	0.969663
ASH2L	1328.16	0.067263	0.0395381	1.70122	0.0889019	0.382016
ASIC1	260.198	0.145248	0.0895813	1.62141	0.104929	0.416603
ASIC2	5.05378	0.197021	0.636168	0.309699	0.75679	0.957003
ASIC3	302.561	0.187407	0.083255	2.251	0.0243856	0.17207
ASIC4	376.278	0.412948	0.21929	1.88311	0.0596853	0.301829
ASL	1014.37	-0.0836172	0.0452107	-1.8495	0.0643856	0.315153
ASLP1	6.14103	-1.40523	1.1885	-1.18235	0.237066	0.640306
ASNS	2.74529	-1.02537	0.904256	-1.13394	0.25682	0.664313
ASNSD1	217.185	-0.202898	0.207765	-0.976576	0.328779	0.737418
ASNSP1	3.69539	2.47939	1.49163	1.6622	0.0964731	0.399114
ASPDH	33.6499	0.00496707	0.370478	0.0134072	0.989303	0.998486
ASPH	968.701	0.0337044	0.131663	0.25599	0.797958	0.9679
ASPHD1	213.276	-0.14038	0.0987141	-1.42208	0.155002	0.514351
ASPHD2	232.922	-0.324575	0.206739	-1.56997	0.116422	0.442307
ASPM	11482.8	-0.00784617	0.238063	-0.0329584	0.973708	0.99466
ASPSCR1	369.804	0.144798	0.0752158	1.9251	0.0542167	0.283099
ASRGL1	256.485	-0.043955	0.293423	-0.149801	0.880922	0.981106
ASS1	112.117	0.60171	0.211239	2.84848	0.0043928	0.0536246
ASS1P2	11.0737	-1.80298	0.502282	-3.58958	0.000331216	0.00777013
ASTE1	269.248	0.0218116	0.137072	0.159126	0.87357	0.98099
ASTN1	294.446	0.114237	0.0840222	1.35961	0.173954	0.547604
ASTN2	1730.89	-0.0593819	0.0735565	-0.807297	0.419495	0.807257
ASXL1	9225.51	0.121888	0.0656666	1.85616	0.0634301	0.311776
ASXL2	2638.98	0.0747821	0.131834	0.567245	0.570548	0.896964
ASXL3	1001.28	-0.0194371	0.0848977	-0.228947	0.81891	0.972467
ATAD1	1729.49	0.0224576	0.0569965	0.394017	0.693569	0.944279
ATAD2	3133.07	-0.137782	0.155062	-0.888558	0.374241	0.77585
ATAD2B	2033.86	-0.153667	0.104983	-1.46374	0.143265	0.491184
ATAD3A	693.464	0.0793913	0.0547797	1.44928	0.147259	0.498157
ATAD3B	870.774	0.093444	0.0488201	1.91405	0.055614	0.287227
ATAD3C	9.63685	0.201516	0.708806	0.284304	0.776178	0.96353
ATAD5	1241.83	-0.0442893	0.134527	-0.329221	0.741989	0.955115
ATAT1	1109.02	0.0739762	0.0642053	1.15218	0.249246	0.655598
ATCAY	2055.43	0.108775	0.0533209	2.04001	0.0413491	0.240157
ATE1	1819.52	-0.0471638	0.0337428	-1.39775	0.162189	0.52771
ATE1OSP	6.36103	3.42584	1.06016	3.23144	0.00123167	0.0212775
ATF1	295.635	0.035314	0.0836503	0.422163	0.672906	0.937298
ATF2	3394.61	-0.0639229	0.0634965	-1.00672	0.314072	0.724173
ATF3	84.5394	-0.186875	0.366083	-0.510471	0.609722	0.910205
ATF4	876.624	0.0589926	0.160962	0.366501	0.713991	0.94896
ATF4P3	21.84	0.136815	0.538088	0.25426	0.799294	0.968094
ATF5	50.1979	0.255235	0.205245	1.24356	0.21366	0.608144
ATF6	1949.19	0.106014	0.0869586	1.21914	0.222793	0.621676
ATF6-DT	8.03142	-0.0772617	1.30873	-0.0590356	0.952924	0.991888
ATF6B	1151.68	0.0595823	0.0899287	0.662551	0.507618	0.867396
ATF7	57.2201	-0.559711	0.355636	-1.57383	0.115527	0.440672
ATF7IP	3616.45	0.178688	0.105111	1.69999	0.0891327	0.382602
ATF7IP2	60.3581	0.0667124	0.185618	0.359406	0.719291	0.949545
ATG10	477.193	-0.0213568	0.0659171	-0.323995	0.745942	0.955535
ATG101	305.894	-0.0363913	0.38311	-0.0949893	0.924323	0.988583
ATG12	687.71	-0.167904	0.0548912	-3.05885	0.00222186	0.0328618
ATG12P1	6.9028	1.43406	0.626056	2.29063	0.021985	0.16176
ATG13	1123.57	0.0328137	0.0759829	0.431857	0.665846	0.933973
ATG14	385	-0.282289	0.12708	-2.22135	0.0263269	0.181419
ATG16L1	990.994	-0.0900394	0.0697772	-1.29038	0.196917	0.584246
ATG16L2	341.146	0.177046	0.078147	2.26555	0.0234791	0.168089
ATG2A	746.6	-0.0910627	0.0527134	-1.72751	0.0840768	0.369824
ATG2B	2466.94	-0.0721428	0.0289811	-2.4893	0.0127994	0.113286
ATG3	769.789	-0.0655267	0.195783	-0.33469	0.737859	0.953286
ATG4A	107.08	-0.25356	0.453039	-0.559687	0.575693	0.89846
ATG4B	1108.56	0.0193195	0.0432356	0.446841	0.65499	0.930189
ATG4C	281.42	0.0556748	0.0857675	0.649136	0.51625	0.870927
ATG4D	204.235	-0.238707	0.330449	-0.72237	0.470067	0.84198
ATG5	276.815	-0.29884	0.0867564	-3.44458	0.000571943	0.0120705
ATG7	643.888	-0.199056	0.0567306	-3.5088	0.000450138	0.00998136
ATG9A	254.5	0.0639927	0.217903	0.293675	0.769006	0.959894
ATG9B	29.4413	-0.437663	0.41493	-1.05479	0.291523	0.700444
ATIC	4289.13	0.102995	0.0843628	1.22086	0.22214	0.62114
ATL1	1509.68	0.308591	0.112941	2.73231	0.00628914	0.0689251
ATL2	1882.26	-0.144039	0.105082	-1.37073	0.170458	0.541511
ATL3	564.963	-0.0495854	0.0605177	-0.819354	0.412584	0.802351
ATM	8921.48	0.140723	0.152312	0.923912	0.355532	0.757004
ATMIN	1215.76	0.0206297	0.0831047	0.248238	0.80395	0.969303
ATN1	3909.63	0.382829	0.11041	3.46733	0.00052566	0.0112254
ATOH8	3.59965	-0.218016	0.771152	-0.282715	0.777395	0.96353
ATOSA	837.701	-0.167451	0.0497338	-3.36695	0.000760037	0.0149068
ATOSB	150.176	0.0501092	0.25906	0.193427	0.846625	0.976164
ATOX1	260.296	-0.126694	0.0893882	-1.41735	0.156381	0.516349
ATP10D	1367.74	0.126849	0.124076	1.02235	0.306617	0.716324
ATP11A	1112.99	-0.00748979	0.378231	-0.0198022	0.984201	0.997137
ATP11B	1801.97	0.0282223	0.0620014	0.455188	0.648974	0.928373
ATP11C	1418.53	-0.188476	0.175993	-1.07093	0.284203	0.694312
ATP13A1	2597.85	-0.100808	0.0713074	-1.41371	0.157449	0.518539
ATP13A2	1335.45	-0.156006	0.14621	-1.067	0.285972	0.695768
ATP13A3	3722.5	-0.134158	0.0235648	-5.69317	1.24701e-08	1.20151e-06
ATP13A4	67.1546	0.374079	0.31945	1.17101	0.241595	0.645535
ATP1A1	3610.17	0.00918954	0.0758833	0.121101	0.903611	0.984096
ATP1A1-AS1	128.432	-0.0231382	0.126944	-0.182271	0.85537	0.977462
ATP1A3	1038.36	-0.0197878	0.212135	-0.0932791	0.925682	0.988796
ATP1B1	8415.48	0.190679	0.0579948	3.28786	0.00100952	0.0183008
ATP1B1P1	12.3114	0.869446	0.437381	1.98785	0.0468288	0.259418
ATP1B2	31.4063	0.507123	0.261099	1.94226	0.0521054	0.276082
ATP1B3	801.232	0.0684697	0.124608	0.549482	0.582675	0.899613
ATP23	71.5029	-0.147628	0.17037	-0.866513	0.386209	0.785273
ATP2A1	197.693	0.127284	0.171657	0.741503	0.458389	0.832578
ATP2A1-AS1	58.4835	-0.156617	0.188265	-0.831895	0.405468	0.797669
ATP2A2	13174.6	0.234356	0.077463	3.0254	0.00248308	0.0354129
ATP2A3	151.534	0.0648455	0.117005	0.554212	0.579434	0.899613
ATP2B1	1853.51	-0.0627427	0.0749394	-0.837246	0.402454	0.79603
ATP2B2	853.932	-0.0972791	0.102679	-0.947409	0.34343	0.746447
ATP2B3	1026.86	0.274499	0.22439	1.22331	0.221213	0.619618
ATP2B4	995.396	0.233402	0.105289	2.21678	0.0266379	0.182552
ATP2C1	9708.51	0.160638	0.0670616	2.39538	0.0166031	0.134849
ATP2C2	4.66331	1.26741	0.751626	1.68622	0.0917529	0.388289
ATP2C2-AS1	9.17048	-0.140014	0.474528	-0.29506	0.767948	0.959757
ATP5F1A	7981.92	-0.127321	0.094046	-1.35382	0.175794	0.550539
ATP5F1B	9379.14	-0.148411	0.11999	-1.23686	0.21614	0.611654
ATP5F1C	1336.57	-0.113398	0.079419	-1.42785	0.153335	0.510813
ATP5F1D	241.295	-0.0606921	0.092639	-0.655147	0.512373	0.870204
ATP5F1E	3987.49	-0.0724262	0.0778913	-0.929837	0.352456	0.754743
ATP5IF1	212.446	-0.0385061	0.0989852	-0.389008	0.69727	0.944883
ATP5MC1	534.127	-0.126291	0.193773	-0.651749	0.514563	0.870222
ATP5MC1P2	4.41832	-1.91846	0.824892	-2.32571	0.0200343	0.151966
ATP5MC2	1553.18	-0.104964	0.071506	-1.46791	0.142129	0.48937
ATP5MC3	524.539	-0.314147	0.192664	-1.63054	0.102987	0.412516
ATP5ME	2838.7	-0.191537	0.140777	-1.36057	0.173649	0.546834
ATP5MF	550.479	-0.0972091	0.0931235	-1.04387	0.296544	0.706155
ATP5MF-PTCD1	2.63084	0.0450178	0.873594	0.0515317	0.958902	0.992152
ATP5MG	595.308	0.0689937	0.104399	0.660866	0.508698	0.867853
ATP5MJ	206.748	-0.303601	0.237784	-1.27679	0.201675	0.591886
ATP5MK	719.305	-0.353827	0.144258	-2.45273	0.0141776	0.120913
ATP5PB	755.956	0.0911067	0.0963491	0.94559	0.344358	0.747475
ATP5PD	1472.22	-0.101018	0.0744536	-1.35679	0.174849	0.54893
ATP5PF	907.728	-0.0715261	0.111216	-0.643125	0.520143	0.873532
ATP5PO	562.099	-0.158835	0.196018	-0.810313	0.417761	0.806571
ATP6AP1	1522.07	-0.0226614	0.0982779	-0.230585	0.817637	0.971722
ATP6AP2	2622.3	0.129796	0.028203	4.6022	4.18051e-06	0.000202605
ATP6V0A1	2674.6	0.0946127	0.0477662	1.98074	0.0476199	0.262117
ATP6V0A2	2023.48	-0.0914343	0.0814301	-1.12286	0.261499	0.669547
ATP6V0A4	4.1368	0.566157	1.5335	0.369192	0.711985	0.948515
ATP6V0B	471.104	0.089078	0.148824	0.598545	0.549476	0.887381
ATP6V0D1	952.133	-0.163162	0.098954	-1.64887	0.0991751	0.404573
ATP6V0E1	291.567	-0.0746956	0.142898	-0.522721	0.601168	0.907499
ATP6V0E1P2	3.8777	0.4722	2.23945	0.210855	0.833	0.974747
ATP6V0E2	106.1	-0.0669725	0.205851	-0.325344	0.744921	0.955535
ATP6V1A	1237.03	-0.121939	0.0712332	-1.71183	0.0869278	0.377056
ATP6V1B1	12.1047	0.318036	0.419333	0.758434	0.448191	0.82498
ATP6V1B2	3174.71	-0.00812436	0.0255505	-0.317973	0.750505	0.955535
ATP6V1C1	557.821	0.0246423	0.174136	0.141512	0.887466	0.982042
ATP6V1C2	5.53806	-0.825144	2.09648	-0.393586	0.693887	0.944496
ATP6V1D	906.907	-0.269689	0.0991018	-2.72133	0.00650198	0.0708261
ATP6V1E1	1764.78	-0.026596	0.0740976	-0.358931	0.719646	0.949545
ATP6V1E2	70.1246	0.329034	0.375094	0.877205	0.380375	0.780372
ATP6V1F	286.552	-0.195572	0.0848304	-2.30545	0.0211416	0.157876
ATP6V1G1	871.455	-0.017331	0.0782373	-0.221518	0.824689	0.974337
ATP6V1G2	46.6394	-0.0938376	0.211763	-0.443126	0.657675	0.930833
ATP6V1H	775.668	-0.0807203	0.0777044	-1.03881	0.298892	0.707603
ATP7A	3208.21	0.0275027	0.161127	0.17069	0.864468	0.979766
ATP7B	1051.21	0.0113695	0.117971	0.0963757	0.923222	0.98801
ATP8A1	4099.8	0.00931235	0.0824391	0.11296	0.910062	0.985055
ATP8A2	44.1605	0.412732	0.70091	0.588852	0.555961	0.889467
ATP8B1	3.86707	0.518949	0.745004	0.696572	0.486071	0.852202
ATP8B1-AS1	41.932	-0.116137	0.221437	-0.524471	0.599951	0.907269
ATP8B2	3500.62	0.0607529	0.0554744	1.09515	0.273449	0.682969
ATP8B3	110.235	0.120911	0.318319	0.379844	0.704062	0.946755
ATP9A	3292.05	-0.0996293	0.0250731	-3.97356	7.08064e-05	0.00227646
ATP9B	1346.89	0.0391164	0.11183	0.349786	0.7265	0.95073
ATPAF1	543.459	-0.0497756	0.140471	-0.354349	0.723077	0.949711
ATPAF2	293.202	0.0962689	0.0841755	1.14367	0.252761	0.660335
ATPSCKMT	102.811	0.187364	0.248083	0.755248	0.4501	0.825958
ATR	2667.82	-0.117614	0.1135	-1.03625	0.300088	0.708713
ATRAID	1935.23	0.0106038	0.03274	0.323879	0.74603	0.955535
ATRIP	358.481	-0.0558696	0.334117	-0.167216	0.8672	0.979958
ATRN	2693.12	0.0448241	0.0842596	0.531977	0.594742	0.904668
ATRNL1	2845.53	0.0282747	0.0570301	0.495786	0.620045	0.914253
ATRX	20134.7	0.034057	0.0697929	0.487972	0.625569	0.917883
ATXN1	56.1555	0.641276	0.894548	0.716871	0.473454	0.843681
ATXN10	5886.22	0.039606	0.078427	0.505005	0.613556	0.910769
ATXN1L	819.687	0.298965	0.0506923	5.89765	3.68723e-09	4.11622e-07
ATXN2	4318.49	0.0866748	0.11611	0.746487	0.455373	0.830456
ATXN2L	3030	0.117773	0.120981	0.973484	0.330313	0.738523
ATXN3	817.755	0.00565038	0.0819332	0.0689633	0.945019	0.991263
ATXN7	1411.74	0.175584	0.127011	1.38243	0.166841	0.535838
ATXN7L1	546.874	0.204963	0.0618149	3.31575	0.000913967	0.0171033
ATXN7L2	97.039	-0.343548	0.146059	-2.35212	0.0186666	0.145197
ATXN7L3	1017	-0.133031	0.102192	-1.30177	0.192994	0.579483
ATXN7L3B	498.11	-0.163045	0.167503	-0.973386	0.330361	0.738523
AUH	998.032	0.0644177	0.0456248	1.4119	0.157979	0.519695
AUNIP	83.8208	-0.150402	0.334931	-0.449054	0.653393	0.930045
AUP1	1695.39	-0.0937789	0.126103	-0.743671	0.457075	0.831507
AURKA	919.261	0.200369	0.115114	1.74061	0.0817517	0.364148
AURKAIP1	143.29	-0.323443	0.12041	-2.6862	0.00722708	0.0766056
AURKAP1	9.87929	0.675068	0.478249	1.41154	0.158085	0.519695
AURKB	237.674	-0.0487949	0.193072	-0.252728	0.800478	0.968122
AURKC	52.6881	0.0947704	0.198867	0.476553	0.633681	0.920883
AUTS2	6042.41	0.10893	0.125381	0.868797	0.384958	0.7849
AVEN	204.018	-0.21475	0.144317	-1.48804	0.136739	0.480564
AVIL	49.5855	-0.0342274	0.486723	-0.0703222	0.943937	0.991263
AVL9	1992.78	0.071691	0.148362	0.483216	0.628942	0.918689
AVPI1	7.18458	0.492477	0.552129	0.891959	0.372415	0.774262
AVPR2	3.05958	-2.43271	1.66691	-1.45941	0.144451	0.493337
AXDND1	9.23716	1.31804	0.529063	2.49126	0.012729	0.112994
AXIN1	697.144	-0.160813	0.141242	-1.13856	0.254887	0.663108
AXIN2	754.261	0.194896	0.159287	1.22355	0.221121	0.619576
AZI2	901.707	-0.195462	0.109093	-1.79169	0.0731821	0.339288
AZIN1	2510.87	-0.0876153	0.0719636	-1.21749	0.223416	0.62275
AZIN2	155.82	0.00372947	0.44202	0.00843734	0.993268	0.998853
AZU1	9.25958	0.41793	1.01259	0.412734	0.679801	0.940243
B2M	505.678	-0.0337277	0.119925	-0.281239	0.778527	0.96353
B3GALNT1	762.064	-0.106007	0.0521407	-2.0331	0.0420419	0.242441
B3GALNT2	1299.02	-0.1715	0.0907765	-1.88926	0.0588571	0.300258
B3GALT1	28.7165	0.582889	0.508998	1.14517	0.25214	0.659458
B3GALT4	13.6888	-0.945203	0.600441	-1.57418	0.115446	0.440604
B3GALT5	6.72591	0.936913	1.05939	0.884385	0.376488	0.777299
B3GALT6	23.6227	-0.279417	0.297673	-0.938674	0.347898	0.750957
B3GAT1	246.822	-0.00516983	0.146596	-0.0352658	0.971868	0.99452
B3GAT1-DT	3.74829	-0.802979	0.760367	-1.05604	0.290949	0.700413
B3GAT3	586.726	-9.18365e-05	0.121488	-0.00075593	0.999397	0.999862
B3GLCT	549.307	0.0509673	0.119192	0.427607	0.668937	0.935276
B3GNT2	256.437	0.00199129	0.219759	0.00906126	0.99277	0.998853
B3GNT4	102.48	0.572344	0.34856	1.64203	0.100585	0.407606
B3GNT5	135.546	-0.100769	0.273937	-0.367855	0.712981	0.948895
B3GNT7	8.56253	1.96273	1.71104	1.1471	0.251342	0.657902
B3GNT8	12.7434	0.699521	0.420533	1.66341	0.0962297	0.398654
B3GNT9	41.709	0.853962	0.579876	1.47266	0.140842	0.488287
B3GNTL1	101.172	0.058965	0.270538	0.217955	0.827464	0.974337
B4GALNT1	1287.98	0.144971	0.082519	1.75682	0.0789483	0.356921
B4GALNT3	131.357	-0.294833	0.125854	-2.34266	0.0191467	0.147725
B4GALNT4	2456.76	0.0189098	0.0795519	0.237704	0.81211	0.969663
B4GALT1	207.347	0.241455	0.294417	0.820113	0.412152	0.802212
B4GALT2	614.986	-0.0192438	0.107044	-0.179774	0.85733	0.978247
B4GALT3	772.276	-0.0488242	0.152967	-0.319181	0.749589	0.955535
B4GALT4	461.952	0.000575836	0.201775	0.00285386	0.997723	0.999761
B4GALT5	2000.35	-0.00498607	0.159982	-0.0311665	0.975137	0.995
B4GALT6	199.032	0.0806551	0.183997	0.438349	0.661134	0.931575
B4GALT7	295.896	-0.0945933	0.0836146	-1.1313	0.257928	0.665441
B4GAT1	76.1683	-0.284251	0.165261	-1.72002	0.0854295	0.37313
B4GAT1-DT	29.7837	-0.472826	0.462286	-1.0228	0.306403	0.716324
B9D1	219.148	-0.273955	0.0974511	-2.81121	0.00493559	0.0585293
B9D2	6.16522	-1.49812	0.647898	-2.31228	0.020762	0.155951
BAALC	23.7479	0.295992	0.631436	0.46876	0.639241	0.923798
BAAT	3.36473	-0.621655	2.40451	-0.258537	0.795993	0.966921
BABAM1	179.249	0.130801	0.240095	0.544789	0.585899	0.900586
BABAM2	934.959	0.0137964	0.105165	0.131188	0.895626	0.983685
BACE1	912.034	-0.200673	0.0476951	-4.20742	2.58308e-05	0.00098151
BACE1-AS	250.207	0.353526	0.184464	1.91651	0.0553004	0.28663
BACH1	938.637	0.153517	0.0471774	3.25403	0.00113781	0.0201067
BACH1-IT1	21.4972	0.38062	0.314227	1.21129	0.225784	0.626112
BACH2	755.952	-0.0123137	0.0523878	-0.235048	0.814171	0.970235
BAD	52.8374	-0.543921	0.315565	-1.72364	0.084772	0.371596
BAG1	813.035	-0.151966	0.0944107	-1.60963	0.107479	0.422579
BAG2	32.2008	0.0248395	0.252991	0.0981834	0.921787	0.987442
BAG3	63.6587	0.281068	0.289062	0.972347	0.330878	0.738909
BAG4	660.345	0.0238081	0.0560684	0.424626	0.671109	0.936401
BAG5	544.294	0.0417239	0.125901	0.331403	0.74034	0.954151
BAG6	4952.51	-0.0759058	0.0882708	-0.85992	0.389833	0.785905
BAHCC1	519.655	0.597896	0.47985	1.24601	0.212762	0.606547
BAHD1	193.473	0.166016	0.103831	1.5989	0.109842	0.427819
BAIAP2	209.501	-0.159684	0.0995166	-1.60459	0.108583	0.425372
BAIAP2-DT	84.1753	-0.202379	0.476329	-0.424873	0.670929	0.936316
BAIAP2L1	149.068	0.0439916	0.290385	0.151494	0.879586	0.98099
BAIAP2L2	7.94718	0.0450176	0.50437	0.0892551	0.928879	0.989671
BAIAP3	59.1373	-0.233113	0.380421	-0.612776	0.540024	0.883235
BAK1	106.239	0.298167	0.140564	2.12123	0.0339028	0.212214
BAK1P1	10.1622	0.197021	0.449839	0.43798	0.661401	0.931575
BAMBI	251.623	-0.0363475	0.235401	-0.154407	0.877289	0.98099
BANF1	2350.39	-0.0158574	0.13646	-0.116206	0.907489	0.984795
BANF1P2	9.29068	0.0164485	0.475922	0.0345613	0.97243	0.99452
BANP	571.832	0.0663196	0.060313	1.09959	0.271511	0.680065
BAP1	3602.38	-0.0894736	0.142112	-0.629599	0.528957	0.878564
BARD1	1128.22	-0.0460694	0.272453	-0.169091	0.865725	0.979844
BASP1	240.075	0.0455858	0.152806	0.298325	0.765455	0.958949
BATF3	4.45427	0.747714	0.911233	0.820552	0.411901	0.802096
BAX	140.561	-0.00900859	0.121493	-0.074149	0.940892	0.990911
BAZ1A	1748.74	-0.197897	0.0344218	-5.74916	8.96865e-09	8.96146e-07
BAZ1A-AS1	18.2063	-0.786301	0.346663	-2.2682	0.0233171	0.167532
BAZ1B	9952.17	-0.0806819	0.0537922	-1.49988	0.133645	0.4765
BAZ2A	5047.22	-0.00890932	0.0802556	-0.111012	0.911607	0.985055
BAZ2B	6430.61	0.0371321	0.0714904	0.5194	0.603482	0.908352
BBC3	23.7895	-0.278138	0.294553	-0.944272	0.345031	0.747898
BBIP1	617.491	-0.0420721	0.153745	-0.273648	0.784355	0.965062
BBLN	10.6336	0.119018	0.443023	0.26865	0.788199	0.965978
BBOF1	95.3628	0.440946	0.149551	2.94846	0.00319363	0.0420971
BBS1	69.4733	0.0375422	0.172192	0.218025	0.827409	0.974337
BBS10	461.593	-0.211812	0.0669037	-3.16592	0.00154591	0.0251747
BBS12	131.944	-0.294773	0.248848	-1.18455	0.236195	0.639825
BBS2	1396.28	0.132395	0.118929	1.11323	0.265609	0.673798
BBS4	1788.59	0.0475305	0.0653295	0.727549	0.466889	0.838981
BBS5	39.0024	-0.48346	0.405365	-1.19265	0.233005	0.637043
BBS7	1104	0.0836075	0.0615739	1.35784	0.174514	0.548604
BBS9	1938.66	0.160321	0.0718886	2.23013	0.0257387	0.178582
BBX	1153.49	0.140343	0.127235	1.10303	0.270016	0.677845
BCAN	36.2917	-0.160372	0.496594	-0.322943	0.746738	0.955535
BCAP29	10.0133	1.03768	0.845483	1.22732	0.219703	0.617526
BCAP31	1517.46	-0.264145	0.133081	-1.98484	0.0471625	0.260642
BCAR1	188.058	-0.298082	0.104912	-2.84126	0.00449357	0.054485
BCAR3	198.361	0.0299104	0.102072	0.293031	0.769499	0.959958
BCAS2	531.177	-0.180227	0.0624078	-2.88789	0.00387837	0.0488554
BCAS3	1851.3	-0.0307026	0.0334641	-0.91748	0.358891	0.759892
BCAS4	50.0735	0.141959	0.578087	0.245567	0.806017	0.969663
BCAT1	736.254	-0.411846	0.0533622	-7.71795	1.18214e-14	2.89929e-12
BCAT2	159.135	-0.320029	0.232078	-1.37897	0.167904	0.536881
BCCIP	651.294	-0.0826293	0.276962	-0.298342	0.765442	0.958949
BCDIN3D	85.4794	-0.433273	0.290264	-1.49269	0.135519	0.478913
BCDIN3D-AS1	20.531	0.561467	0.666954	0.841838	0.399879	0.794285
BCKDHA	5.67517	0.624186	1.93352	0.322823	0.746829	0.955535
BCKDHB	1153.16	0.278417	0.07136	3.90159	9.55634e-05	0.0028806
BCKDK	732.249	0.0629169	0.0533133	1.18013	0.237947	0.641111
BCL10	536.369	0.127158	0.131965	0.963579	0.335257	0.742077
BCL11A	4.94226	-0.409335	1.05823	-0.38681	0.698897	0.944883
BCL2	209.204	-0.230773	0.333751	-0.691452	0.489282	0.854401
BCL2L1	215.016	-0.151527	0.206107	-0.735184	0.462227	0.835146
BCL2L11	222.986	-0.00840649	0.155597	-0.0540274	0.956913	0.992152
BCL2L12	22.465	-0.60504	0.306887	-1.97154	0.0486621	0.265127
BCL2L13	448.489	-0.0547	0.0680429	-0.803906	0.421451	0.808948
BCL2L15	4.62045	-0.463211	1.22794	-0.377225	0.706007	0.947685
BCL2L2	145.618	-0.295446	0.171438	-1.72334	0.0848277	0.371713
BCL2L2-PABPN1	24.3675	-0.335853	0.291712	-1.15132	0.2496	0.65581
BCL6B	9.6271	0.305545	0.469659	0.650568	0.515326	0.870464
BCL7A	505.527	0.0417098	0.176993	0.235658	0.813698	0.970203
BCL7B	500.069	-0.0112698	0.198877	-0.0566671	0.95481	0.992152
BCL7C	328.683	-0.206977	0.177225	-1.16787	0.242857	0.6471
BCL9	1151.62	0.132411	0.042512	3.11468	0.00184143	0.0286884
BCL9L	373.919	0.0953489	0.0745439	1.2791	0.200863	0.590835
BCLAF1	3612.64	-0.0542697	0.112542	-0.482218	0.629651	0.918958
BCLAF1P2	3.94413	0.518949	0.745004	0.696572	0.486071	0.852202
BCLAF3	688.185	-0.0767486	0.0547903	-1.40077	0.161283	0.526031
BCO2	139.534	0.0901052	0.12219	0.737417	0.460869	0.834361
BCOR	13294.2	0.224682	0.144391	1.55607	0.119692	0.447758
BCORL1	1084.14	0.223855	0.0603325	3.71036	0.000206966	0.00539477
BCR	3265.17	0.0928392	0.0658704	1.40942	0.15871	0.520597
BCS1L	620.869	0.0757605	0.119339	0.634837	0.525535	0.87701
BDH1	216.168	0.0395834	0.0978772	0.404419	0.685905	0.943008
BDH2	336.206	-0.198824	0.0784451	-2.53456	0.011259	0.104262
BDKRB2	4.84676	3.02991	1.07248	2.82513	0.00472616	0.0567423
BDNF	48.9181	1.54932	0.23936	6.47278	9.62156e-11	1.41586e-08
BDNF-AS	20.8381	-0.607685	0.554437	-1.09604	0.273062	0.682422
BDP1	4651.63	0.146565	0.141025	1.03929	0.298672	0.707603
BECN1	1077.7	-0.158173	0.0438082	-3.61059	0.000305504	0.00727235
BEGAIN	866.004	0.0598854	0.312954	0.191355	0.848247	0.976628
BEND3	131.75	-0.0835979	0.22174	-0.377009	0.706167	0.947732
BEND4	906.482	0.0918525	0.082943	1.10742	0.268114	0.675851
BEND5	352.029	0.0536493	0.167699	0.319915	0.749033	0.955535
BEND6	71.3539	0.0724981	0.17059	0.424985	0.670848	0.936316
BEND7	689.362	0.0469168	0.0549062	0.85449	0.392834	0.788977
BEST1	132.523	0.243102	0.343932	0.706834	0.47967	0.848385
BEST4	2.87842	0.878367	1.50369	0.584141	0.559126	0.890891
BET1	225.402	0.136748	0.236784	0.577524	0.563586	0.89302
BET1L	123.872	-0.453121	0.130516	-3.47177	0.000517031	0.0110997
BEX1	2061.31	0.0250716	0.0606047	0.413691	0.6791	0.940243
BEX2	795.069	-0.0159624	0.0511004	-0.312374	0.754756	0.956919
BEX3	2184.3	0.297463	0.0310975	9.56549	1.11676e-21	6.69521e-19
BEX4	313.955	0.163306	0.0816421	2.00027	0.0454708	0.25486
BEX5	19.2638	-0.898168	0.925948	-0.969998	0.332047	0.740032
BFAR	1191.79	-0.154421	0.172243	-0.896533	0.369968	0.771932
BFSP1	3.6031	-0.633054	0.779144	-0.812499	0.416505	0.805396
BFSP2	7.59924	-0.124907	0.518501	-0.240901	0.809632	0.969663
BGLAP	6.06769	-1.30435	1.37629	-0.947727	0.343268	0.746237
BHLHE40	17.2231	0.31632	0.348321	0.908126	0.363812	0.765706
BHMT	3.05213	0.26741	0.844755	0.316553	0.751583	0.955535
BICC1	258.962	0.181933	0.260027	0.69967	0.484134	0.850993
BICD1	2242.34	-0.0454595	0.212523	-0.213904	0.830622	0.974337
BICD2	573.824	-0.08571	0.150912	-0.567946	0.570072	0.896835
BICDL1	489.017	0.0694225	0.0652655	1.06369	0.287467	0.6968
BICRA	290.451	0.280525	0.203	1.38189	0.167005	0.535838
BICRAL	1480.25	-0.146752	0.0374087	-3.92295	8.74706e-05	0.00270388
BID	181.887	-0.558816	0.108058	-5.17143	2.32307e-07	1.63494e-05
BIN1	2691.98	-0.0276828	0.0277357	-0.998092	0.318235	0.728472
BIN3	302.157	-0.0383338	0.0827011	-0.463523	0.64299	0.926232
BIRC2	1160.16	0.0753897	0.103792	0.726357	0.46762	0.839455
BIRC3	2.9693	3.35345	2.32679	1.44123	0.149518	0.501399
BIRC5	224.153	0.11132	0.367135	0.303212	0.761728	0.958241
BIRC6	22620.5	-0.00274775	0.0971678	-0.0282784	0.97744	0.995459
BIVM	16.2273	-0.218017	0.355167	-0.613843	0.539319	0.882855
BLCAP	88.4296	-0.128582	0.153214	-0.83923	0.40134	0.795481
BLK	13.1859	1.19702	0.436798	2.74045	0.00613557	0.0678391
BLM	1769.54	-0.0275419	0.186277	-0.147854	0.882458	0.98122
BLMH	1371.55	-0.0656841	0.0388342	-1.6914	0.0907611	0.386822
BLOC1S1	84.7233	-0.0152002	0.15641	-0.0971819	0.922582	0.987966
BLOC1S2	255.195	-0.198463	0.154677	-1.28308	0.199464	0.588431
BLOC1S3	9.4876	-0.281369	0.976822	-0.288046	0.773312	0.9623
BLOC1S4	30.6687	-0.0562659	0.258483	-0.217678	0.82768	0.974337
BLOC1S5	15.419	-0.0805134	0.363938	-0.221228	0.824915	0.974337
BLOC1S6	403.275	-0.00307388	0.104014	-0.0295526	0.976424	0.995355
BLTP1	8888.32	0.126651	0.0842058	1.50407	0.132564	0.474357
BLTP2	7173.67	-0.112595	0.0356632	-3.15718	0.00159305	0.025633
BLTP3A	606.922	-0.180697	0.158401	-1.14075	0.253973	0.661766
BLTP3B	1023.96	-0.0255161	0.132551	-0.1925	0.84735	0.976301
BLVRA	2376.52	0.0921741	0.0606564	1.51961	0.128609	0.465613
BLVRB	30.0634	0.589625	0.462949	1.27363	0.202796	0.593072
BLZF1	824.877	-0.0182102	0.14272	-0.127594	0.89847	0.983907
BLZF2P	12.0786	-0.464938	1.13001	-0.411446	0.680745	0.940499
BMAL1	141.772	0.252798	0.121935	2.07322	0.0381514	0.227968
BMAL2	64.6385	-0.0812074	0.320833	-0.253114	0.80018	0.968094
BMERB1	413.476	-0.0951972	0.0706921	-1.34665	0.178094	0.554493
BMF	97.0785	-0.255548	0.418254	-0.610987	0.541208	0.883997
BMI1	23.0013	-0.00042552	0.300052	-0.00141815	0.998868	0.999862
BMP1	510.662	0.0875717	0.127548	0.686578	0.492348	0.855834
BMP2	5.94462	1.89104	1.52531	1.23977	0.215059	0.609946
BMP2K	751.06	0.112456	0.120589	0.932557	0.351049	0.753537
BMP7	168.14	0.0671966	0.756903	0.0887784	0.929258	0.989671
BMP8A	25.4119	-0.2746	0.285751	-0.960978	0.336563	0.742844
BMP8B	118.211	-0.108854	0.132346	-0.822491	0.410798	0.801699
BMPER	30.9097	0.641987	0.483506	1.32777	0.184253	0.564519
BMPR1A	2168.33	0.0743754	0.0851196	0.873774	0.382241	0.782316
BMPR1AP1	22.8877	-0.789923	0.306751	-2.57513	0.0100203	0.0956363
BMPR1AP2	8.72534	1.31118	1.17279	1.118	0.263567	0.67155
BMPR1B	2920.46	0.30458	0.261973	1.16264	0.244977	0.650493
BMPR2	3613.8	0.178756	0.141142	1.2665	0.205336	0.597042
BMS1	3109.87	-0.0297441	0.105634	-0.281577	0.778268	0.96353
BMS1P1	347.846	0.139511	0.131221	1.06317	0.287703	0.696905
BMS1P20	9.61993	0.417048	0.821521	0.507653	0.611697	0.910667
BMS1P8	40.99	0.417827	0.229409	1.82131	0.0685591	0.326114
BMT2	413.806	-0.0844834	0.0707886	-1.19346	0.232689	0.636776
BMX	6.34148	-0.333494	0.57754	-0.577438	0.563643	0.89302
BNC2	126.759	-0.289035	0.459097	-0.629574	0.528973	0.878564
BNIP1	65.4859	0.4594	0.23046	1.9934	0.0462176	0.257176
BNIP2	1689.33	-0.114242	0.0349749	-3.26641	0.00108919	0.0194171
BNIP3	673.057	-0.172779	0.178003	-0.970655	0.33172	0.740016
BNIP3L	1316.29	0.100372	0.0915713	1.09611	0.273032	0.682422
BNIPL	34.9053	-0.218017	0.242137	-0.900388	0.367914	0.770378
BOC	30.6402	-0.00314668	0.558597	-0.00563319	0.995505	0.99925
BOD1	741.194	-0.0299231	0.108194	-0.276568	0.782111	0.963919
BOD1L1	7844.71	-0.0132364	0.0875018	-0.15127	0.879763	0.98099
BOK	42.5907	0.071389	0.380368	0.187684	0.851124	0.976937
BOLA1	8.70463	0.197021	0.492774	0.39982	0.689289	0.943923
BOLA2-SMG1P6	9.97878	-0.362407	0.456792	-0.793374	0.42756	0.813077
BOLA2P3	30.5505	0.554785	0.544729	1.01846	0.308459	0.718938
BOLA3	250.154	-0.129516	0.0907891	-1.42655	0.153709	0.51132
BOLA3-DT	2.68949	-2.37403	1.96703	-1.20691	0.227465	0.628325
BOP1	1032.89	-0.257524	0.14538	-1.77138	0.0764973	0.349433
BORA	192.197	-0.0991575	0.16357	-0.606207	0.544377	0.884723
BORCS5	128.115	-0.00837799	0.311759	-0.0268733	0.978561	0.995888
BORCS6	55.2668	-0.211882	0.675772	-0.313541	0.75387	0.956489
BORCS7	3.77042	0.919486	0.778131	1.18166	0.237341	0.640306
BORCS8	7.12736	0.570479	0.54659	1.04371	0.296622	0.706155
BPGM	313.746	-0.0352715	0.142983	-0.246684	0.805153	0.969537
BPHL	119.098	-0.061572	0.131893	-0.466833	0.64062	0.924793
BPNT1	599.473	-0.165463	0.0587123	-2.8182	0.00482944	0.0575813
BPNT2	1005.82	-0.101016	0.0683052	-1.4789	0.139168	0.485394
BPTF	11704	0.0660458	0.0682917	0.967113	0.333488	0.740814
BRAF	4349.36	0.0369476	0.0953584	0.387461	0.698415	0.944883
BRAFP1	29.2404	0.120152	0.26521	0.453044	0.650517	0.929023
BRAP	694.746	-0.212917	0.12343	-1.72501	0.0845263	0.371095
BRAT1	461.413	-0.194442	0.178362	-1.09015	0.275647	0.684283
BRCA1	4226.8	-0.107402	0.16513	-0.650407	0.515429	0.870464
BRCA1P1	7.13427	0.496379	1.33772	0.371062	0.710591	0.948213
BRCA2	2532.93	0.0717483	0.13158	0.545283	0.585559	0.900586
BRCC3	274.747	-0.141209	0.176496	-0.800068	0.423671	0.810347
BRCC3P1	50.8805	0.197578	0.407223	0.485183	0.627547	0.918344
BRD1	1380.68	-0.176891	0.0387596	-4.56381	5.02347e-06	0.000239162
BRD10	2046.56	0.00765373	0.0815768	0.0938223	0.92525	0.988583
BRD2	2873.31	-0.0211054	0.0268599	-0.785758	0.432009	0.814921
BRD3	1382.98	-0.100963	0.116855	-0.863998	0.387589	0.785273
BRD4	4624.42	0.194918	0.153588	1.2691	0.204406	0.596059
BRD7	3195.8	-0.0395681	0.0639158	-0.619065	0.535873	0.881088
BRD7P2	9.9523	-0.954982	0.471182	-2.02678	0.042685	0.244408
BRD8	5322.06	-0.0370242	0.0344676	-1.07418	0.282744	0.692507
BRD9	1848.09	-0.0395126	0.139018	-0.284227	0.776237	0.96353
BRF1	747.033	-0.26993	0.190383	-1.41782	0.156242	0.516276
BRF2	92.0969	-0.146595	0.318251	-0.460627	0.645066	0.926683
BRI3	444.687	-0.00447545	0.291833	-0.0153357	0.987764	0.998354
BRI3BP	80.0316	-0.0186798	0.480345	-0.0388884	0.968979	0.99452
BRICD5	38.4703	-0.0687441	0.453974	-0.151427	0.879639	0.98099
BRINP1	274.886	-0.0614447	0.501621	-0.122492	0.902509	0.984096
BRINP2	7.80022	0.187539	0.746921	0.251083	0.80175	0.968235
BRIP1	4843.32	-0.00582022	0.212069	-0.027445	0.978105	0.99569
BRIX1	1113.34	0.0345083	0.121777	0.283372	0.776891	0.96353
BRK1	583.318	-0.0166291	0.13908	-0.119565	0.904828	0.984096
BRME1	111.137	-0.20502	0.136936	-1.49719	0.134343	0.477679
BRMS1	406.033	-0.14908	0.131672	-1.13221	0.257545	0.664894
BRMS1L	442.345	0.0735981	0.0684141	1.07577	0.282029	0.691382
BROX	1809.15	0.0317551	0.0507154	0.626145	0.53122	0.879331
BRPF1	747.318	0.071104	0.0527341	1.34835	0.177546	0.553377
BRPF3	1369.52	0.0453202	0.184148	0.246107	0.805599	0.969537
BRSK1	1733.22	-0.0261189	0.117518	-0.222254	0.824116	0.974147
BRSK2	293.87	-0.0464023	0.259706	-0.178672	0.858195	0.978247
BRWD1	5554.7	-0.0332354	0.061071	-0.544209	0.586297	0.900725
BRWD3	3470.76	0.0723511	0.0743798	0.972725	0.33069	0.738735
BSCL2	151.356	-0.00952851	0.117131	-0.081349	0.935164	0.990437
BSDC1	1058.65	-0.242821	0.0749871	-3.23817	0.00120299	0.020916
BSG	484.04	0.0315872	0.215129	0.146829	0.883267	0.981428
BSN	1368.42	-0.0208253	0.0389094	-0.535225	0.592495	0.903722
BSPRY	2.71536	-3.34456	3.91429	-0.85445	0.392856	0.788977
BST1	30.1913	0.114195	0.403125	0.283274	0.776967	0.96353
BST2	3.02767	3.3642	1.47196	2.28553	0.0222819	0.162907
BTAF1	2865.12	0.0261247	0.0813344	0.321201	0.748058	0.955535
BTBD1	974.155	-0.118974	0.118855	-1.001	0.316827	0.727135
BTBD10	1190.58	0.00942742	0.130076	0.0724762	0.942223	0.990911
BTBD19	39.43	0.371547	0.374477	0.992177	0.321111	0.731448
BTBD2	1400.06	-0.156247	0.134022	-1.16583	0.243682	0.64823
BTBD3	976.177	0.116573	0.0462191	2.52218	0.0116631	0.106356
BTBD6	153.943	-0.16407	0.393189	-0.41728	0.676473	0.939543
BTBD7	1175.89	-0.063215	0.103038	-0.613512	0.539538	0.883019
BTBD8	410.387	0.322551	0.0717638	4.49463	6.96921e-06	0.000318302
BTBD9	673.676	-0.210572	0.0553965	-3.80118	0.000144007	0.00402599
BTD	571.766	0.183222	0.0605372	3.0266	0.00247325	0.0353037
BTF3	7445.41	0.0305798	0.0417754	0.732006	0.464165	0.836855
BTF3L4	451.992	-0.164557	0.113326	-1.45206	0.146484	0.496763
BTF3L4P2	34.668	0.4339	0.359837	1.20582	0.227885	0.629055
BTF3P16	64.8927	0.158622	0.266443	0.595333	0.551621	0.888024
BTF3P3	8.05904	1.04502	0.543011	1.92449	0.0542934	0.283134
BTF3P6	3.88347	-1.21802	0.790196	-1.54141	0.123217	0.455189
BTG1	1483.88	-0.124356	0.089359	-1.39164	0.164031	0.530854
BTG1P1	9.03016	0.254834	0.932237	0.273358	0.784578	0.96514
BTG2	48.531	0.285512	0.522968	0.545945	0.585104	0.900586
BTG3	430.926	0.0146437	0.0693971	0.211012	0.832878	0.974747
BTK	138.56	0.751801	0.276547	2.71853	0.00655728	0.0711889
BTN2A1	698.683	0.0405928	0.076351	0.531661	0.594961	0.90471
BTN2A2	251.032	0.0712012	0.0912027	0.780692	0.434984	0.815979
BTN2A3P	19.8149	0.0714897	0.324222	0.220496	0.825485	0.974337
BTN3A1	370.546	0.0219766	0.178843	0.122882	0.9022	0.984096
BTN3A2	162.006	-0.0548397	0.274293	-0.199931	0.841535	0.97518
BTN3A3	156.665	0.323405	0.256157	1.26253	0.206759	0.599995
BTRC	762.722	0.154389	0.0523147	2.95117	0.00316575	0.0417977
BUB1	1200.6	-0.0975538	0.156024	-0.625248	0.531808	0.879714
BUB1B	3255.16	0.106293	0.179806	0.591154	0.554417	0.889277
BUB3	1568.1	-0.0718279	0.15029	-0.477927	0.632702	0.920228
BUD13	691.426	-0.147128	0.151643	-0.970221	0.331936	0.740032
BUD23	882.044	-0.0149429	0.0484929	-0.308146	0.757971	0.957003
BUD31	1370.69	-0.00905112	0.0680282	-0.13305	0.894154	0.983109
BVES	236.905	0.00250894	0.0935441	0.026821	0.978603	0.995888
BVES-AS1	55.7676	-0.166487	0.192819	-0.863435	0.387898	0.785273
BYSL	256.216	-0.122737	0.0899546	-1.36443	0.172433	0.544692
BZW1	2150.27	-0.119978	0.0310314	-3.86633	0.000110487	0.00323995
BZW1P2	32.9344	-0.0867725	0.251401	-0.345156	0.729977	0.951533
BZW2	740.027	-0.114404	0.0528817	-2.1634	0.0305101	0.198579
C10orf88	311.599	-0.031111	0.227867	-0.136531	0.891401	0.983109
C10orf88B	8.41445	-0.73259	0.50273	-1.45722	0.145055	0.49407
C10orf95-AS1	12.8443	-0.387942	0.404736	-0.958505	0.337808	0.743453
C11orf24	552.678	-0.00692086	0.172816	-0.0400476	0.968055	0.994311
C11orf54	88.2864	0.211096	0.153972	1.371	0.170376	0.541503
C11orf58	2295.43	0.0798863	0.0924981	0.863653	0.387778	0.785273
C11orf65	27.1612	-0.0324613	0.276942	-0.117213	0.906691	0.984346
C11orf68	163.766	-0.239175	0.210748	-1.13489	0.256422	0.664313
C11orf71	18.4571	0.641805	0.345781	1.8561	0.0634389	0.311776
C11orf96	2711.49	0.0645871	0.180271	0.358278	0.720135	0.949545
C12orf4	567.247	-0.200873	0.0910906	-2.2052	0.0274404	0.186043
C12orf43	203.984	-0.212897	0.23534	-0.904636	0.365658	0.76839
C12orf57	2444.09	-0.0743708	0.158429	-0.469425	0.638766	0.9236
C12orf60	8.49843	-1.09249	0.51774	-2.1101	0.0348494	0.216133
C12orf75	88.2659	0.218082	0.153814	1.41783	0.15624	0.516276
C12orf76	44.7263	-0.837413	0.22316	-3.75252	0.000175063	0.00473078
C14orf119	165.819	-0.055195	0.217032	-0.254317	0.799251	0.968094
C14orf132	626.258	-0.101328	0.154711	-0.654947	0.512502	0.870204
C14orf28	19.6346	-0.9605	0.750417	-1.27995	0.200561	0.590162
C14orf39	168.31	0.0146032	0.311289	0.0469118	0.962583	0.992834
C14orf93	243.177	-0.26223	0.0922284	-2.84327	0.00446539	0.0541991
C15orf32	6.68428	0.214025	1.20751	0.177245	0.859316	0.978544
C15orf39	80.9986	0.0741637	0.160381	0.462421	0.643779	0.926489
C15orf40	172.411	-0.130554	0.109657	-1.19057	0.233824	0.63757
C15orf61	37.8878	-0.579047	0.350692	-1.65116	0.0987068	0.403687
C16orf86	55.2153	-0.0374448	0.193166	-0.193848	0.846295	0.976164
C16orf87	130.966	-0.212329	0.249766	-0.850111	0.395263	0.790736
C16orf96	29.8658	0.0104578	0.503824	0.0207568	0.98344	0.997052
C17orf100	6.81053	-1.38794	0.613027	-2.26408	0.0235693	0.168366
C17orf107	58.9668	-0.173035	0.294948	-0.586663	0.55743	0.890043
C17orf49	6.32854	0.460055	0.581569	0.791059	0.42891	0.813446
C17orf58	43.1875	-0.0996734	0.368804	-0.270261	0.786959	0.965895
C17orf67	12.7482	0.991436	0.43167	2.29675	0.0216332	0.159771
C17orf75	685.816	-0.307782	0.123332	-2.49555	0.0125762	0.11216
C17orf80	786.306	0.0578522	0.162435	0.356155	0.721724	0.949619
C18orf21	185.573	-0.223225	0.205206	-1.08781	0.276679	0.685078
C18orf32	13.7254	0.366946	0.397089	0.92409	0.35544	0.757004
C18orf54	318.147	-0.000258298	0.166002	-0.00155599	0.998758	0.999862
C19orf12	1060.22	-0.134293	0.107505	-1.24919	0.211597	0.605466
C19orf18	11.2127	-0.743009	0.948661	-0.783218	0.433499	0.814921
C19orf25	50.2478	-0.936616	0.511077	-1.83263	0.0668574	0.322541
C19orf38	5.95385	0.366946	0.588978	0.623022	0.53327	0.880043
C19orf44	209.964	-0.146294	0.0992912	-1.47339	0.140647	0.488287
C19orf47	192.213	-0.113591	0.103781	-1.09452	0.273727	0.683453
C19orf48P	64.0185	-0.395627	0.643809	-0.614509	0.538879	0.882855
C19orf53	62.2254	0.0807451	0.182738	0.441863	0.658588	0.930833
C19orf67	2.50921	1.78198	1.14055	1.56239	0.118196	0.44476
C19orf73	2.65617	1.0764	1.71938	0.62604	0.531289	0.879331
C19orf81	3.00668	1.36694	0.961795	1.42124	0.155246	0.514351
C1D	218.12	-0.128954	0.0975906	-1.32138	0.186376	0.567827
C1GALT1	364.614	-0.117452	0.187512	-0.626371	0.531072	0.879331
C1GALT1C1	97.9817	0.0530546	0.145821	0.363834	0.715982	0.949195
C1GALT1C1L	61.0756	-0.0425751	0.183933	-0.231471	0.816949	0.971207
C1GALT1P1	5.59093	0.781053	1.15979	0.673442	0.500666	0.86225
C1QBP	1005.53	-0.244088	0.0877734	-2.78089	0.00542093	0.0622331
C1QL1	314.561	0.2451	0.152427	1.60798	0.10784	0.423384
C1QL4	25.6426	-0.0864812	0.432831	-0.199804	0.841634	0.97518
C1QTNF1	27.6988	0.133917	0.651608	0.205518	0.837167	0.97518
C1QTNF1-AS1	25.4922	-0.405267	0.53995	-0.750563	0.452916	0.828169
C1QTNF2	2.70189	-3.3854	1.49256	-2.26818	0.023318	0.167532
C1QTNF3	14.9294	-0.218017	0.372502	-0.585277	0.558362	0.890573
C1QTNF3-AMACR	92.6387	-0.031604	0.149913	-0.210816	0.833031	0.974747
C1QTNF4	13.3464	-1.05755	0.413234	-2.55921	0.0104911	0.0991871
C1QTNF6	45.0394	0.256663	0.215599	1.19047	0.233863	0.63757
C1R	3.55304	2.58933	1.09057	2.37429	0.0175827	0.138975
C1RL	38.8377	-0.348414	0.231997	-1.5018	0.133148	0.475776
C1RL-AS1	2.33321	-0.175347	2.02581	-0.0865564	0.931024	0.989993
C1S	12.5627	1.92116	0.569372	3.37417	0.000740387	0.0146187
C1orf115	13.0539	-0.662989	1.0642	-0.622994	0.533289	0.880043
C1orf122	31.4716	-0.10436	0.256236	-0.407282	0.683801	0.942008
C1orf131	305.433	-0.00733435	0.151385	-0.0484483	0.961359	0.992634
C1orf159	189.863	-0.214235	0.104458	-2.05092	0.0402749	0.236091
C1orf162	11.2446	-0.218017	0.425428	-0.512465	0.608325	0.909697
C1orf174	491.313	-0.0017192	0.0650596	-0.026425	0.978918	0.995888
C1orf198	419.732	-0.209445	0.070334	-2.97786	0.00290266	0.0397002
C1orf21	1132.75	-0.0450519	0.079684	-0.565381	0.571814	0.896982
C1orf216	82.6445	-0.27868	0.158153	-1.76209	0.0780548	0.353882
C1orf220	33.6122	0.0309478	0.525739	0.0588653	0.953059	0.991888
C1orf226	20.0349	0.166224	0.506152	0.328407	0.742604	0.955525
C1orf35	226.615	-0.120009	0.0955477	-1.25601	0.209112	0.602788
C1orf43	1778.91	-0.133291	0.0590756	-2.25628	0.0240532	0.170468
C1orf50	2.77576	-0.853619	2.20674	-0.386824	0.698886	0.944883
C1orf52	519.105	-0.225764	0.137959	-1.63646	0.101744	0.409784
C1orf53	10.3621	-0.657152	0.778296	-0.844347	0.398476	0.793256
C1orf54	4.03386	0.835348	1.82496	0.457735	0.647143	0.927665
C1orf56	65.5296	0.133455	0.178903	0.745966	0.455688	0.830749
C1orf74	4.81399	1.7259	1.57908	1.09298	0.274404	0.684087
C2	6.75956	1.72058	0.661354	2.60161	0.00927881	0.0910279
C20orf204	3.48459	-1.53994	0.853509	-1.80425	0.0711922	0.333253
C20orf96	710.017	0.124784	0.094876	1.31523	0.188432	0.571618
C21orf58	239.736	-0.14963	0.233994	-0.639462	0.522523	0.875577
C21orf62-AS1	32.3069	-0.129208	0.253185	-0.510329	0.609821	0.910205
C21orf91	78.3253	-0.508313	0.440245	-1.15461	0.248248	0.654568
C22orf23	8.07492	-0.328959	1.02692	-0.320335	0.748714	0.955535
C22orf39	21.2159	-0.846048	0.322309	-2.62496	0.00866588	0.0866963
C22orf46P	20.5902	-0.0115661	0.315628	-0.0366446	0.970768	0.99452
C2CD2	106.879	-0.318477	0.139069	-2.29007	0.0220171	0.161923
C2CD2L	409.502	-0.220308	0.196753	-1.11972	0.262833	0.671248
C2CD3	3161.01	-0.045258	0.05801	-0.780177	0.435287	0.816264
C2CD4C	21.7047	-0.283605	0.307663	-0.921805	0.35663	0.757404
C2CD5	3000.56	-0.104827	0.0950175	-1.10324	0.269925	0.677722
C2orf15	3.19589	1.06612	1.4784	0.721132	0.470828	0.842043
C2orf27A	4.26648	-0.387941	0.701023	-0.553393	0.579994	0.899613
C2orf42	242.331	-0.21411	0.157778	-1.35703	0.174771	0.54893
C2orf49	238.45	-0.27839	0.0933407	-2.98251	0.00285894	0.0392516
C2orf66	12.2157	0.197021	0.41647	0.473073	0.636161	0.922127
C2orf68	373.303	-0.138318	0.135962	-1.01732	0.308999	0.719162
C2orf69	226.2	-0.0436047	0.095772	-0.455297	0.648896	0.928373
C2orf72	73.4017	-0.0805136	0.168471	-0.477909	0.632715	0.920228
C2orf74	21.1173	-0.456177	0.314031	-1.45265	0.146322	0.496647
C2orf76	121.822	0.0453703	0.329539	0.137678	0.890495	0.982981
C2orf81	14.5766	-0.574161	0.385094	-1.49096	0.135972	0.479651
C2orf88	2.4333	4.61414	2.48599	1.85606	0.0634453	0.311776
C3orf18	150.581	-0.392748	0.222289	-1.76683	0.0772559	0.351951
C3orf22	10.2767	-0.0805133	0.445731	-0.180632	0.856656	0.978181
C3orf38	275.852	0.0280839	0.213226	0.131709	0.895214	0.983563
C3orf62	159.437	0.129187	0.174961	0.738374	0.460287	0.834062
C3orf70	4.53018	0.103911	0.68433	0.151844	0.87931	0.98099
C4A	174.532	0.440377	0.186124	2.36604	0.0179795	0.141278
C4B	35.8414	0.0203218	0.710093	0.0286185	0.977169	0.995459
C4orf3	169.349	-0.374645	0.219192	-1.70921	0.0874122	0.377854
C4orf33	21.4468	0.218935	0.546776	0.400411	0.688854	0.943898
C4orf36	4.53444	-0.640518	1.41295	-0.45332	0.650318	0.928936
C4orf46	71.2961	-0.94451	0.322155	-2.93185	0.00336951	0.0440567
C4orf50	202.423	0.281244	0.102088	2.75492	0.00587059	0.0657173
C5	2503.81	0.0908173	0.0667446	1.36067	0.173619	0.546834
C5orf15	196.535	-0.148696	0.102622	-1.44896	0.147348	0.498276
C5orf22	616.24	0.0342295	0.0579286	0.590891	0.554593	0.889277
C5orf24	586.161	-0.0772656	0.120037	-0.643683	0.519781	0.873334
C5orf34	252.451	-0.161933	0.459526	-0.352392	0.724544	0.950555
C5orf46	2.74388	-4.97763	1.51311	-3.28967	0.00100305	0.0182431
C5orf63	125.941	-0.0534454	0.128101	-0.417213	0.676523	0.939543
C6	151.844	0.689756	0.120981	5.70133	1.18873e-08	1.15916e-06
C6orf118	8.22957	0.222556	0.508148	0.437974	0.661405	0.931575
C6orf120	101.291	-0.0359702	0.232713	-0.154569	0.877161	0.98099
C6orf136	264.019	0.0506748	0.140707	0.360145	0.718738	0.949545
C6orf163	75.3121	-0.09577	0.238707	-0.401204	0.68827	0.943898
C6orf226	5.76002	1.78198	0.721347	2.47035	0.0134979	0.116903
C6orf47	66.2879	-0.337533	0.433724	-0.778221	0.436439	0.816336
C6orf52	46.774	-0.280078	0.211616	-1.32352	0.185663	0.566184
C6orf62	1679.22	-0.0855219	0.122234	-0.699658	0.484141	0.850993
C6orf89	1575.62	0.0568677	0.0782288	0.72694	0.467263	0.839186
C7	29460	0.411395	0.0837312	4.91328	8.95642e-07	5.31053e-05
C7orf50	486.763	0.0340948	0.213038	0.160041	0.872849	0.980965
C8orf33	224.017	-0.162547	0.152055	-1.069	0.28507	0.695154
C8orf44	26.2849	0.110037	0.282067	0.39011	0.696455	0.944883
C8orf48	28.0107	-0.818322	0.532148	-1.53777	0.124104	0.456901
C8orf58	65.7925	0.162407	0.17812	0.911782	0.361883	0.763988
C8orf76	52.5478	-0.396015	0.199017	-1.98986	0.0466062	0.25877
C8orf82	88.2321	0.270174	0.154686	1.7466	0.0807072	0.362086
C8orf88	203.109	0.165386	0.166908	0.990877	0.321746	0.731448
C9orf40	40.4764	-0.555112	0.334766	-1.65821	0.0972752	0.400686
C9orf43	23.7972	0.417062	0.661303	0.630667	0.528259	0.877877
C9orf50	7.35855	0.570479	0.54659	1.04371	0.296622	0.706155
C9orf72	694.349	-0.199375	0.0546669	-3.64708	0.000265235	0.00648544
C9orf78	1294.57	-0.118769	0.156681	-0.758034	0.448431	0.825018
C9orf85	160.909	-0.0301571	0.113765	-0.265083	0.790946	0.966255
C9orf85P2	10.6827	0.881519	0.466956	1.8878	0.0590531	0.300735
CA10	69.2403	-0.566245	0.85575	-0.661695	0.508167	0.867506
CA11	390.534	0.0547248	0.122095	0.448216	0.653997	0.930045
CA13	4.04131	-0.954982	0.745004	-1.28185	0.199896	0.589011
CA5B	160.378	0.0181416	0.113641	0.159639	0.873165	0.98099
CA5BP1	149.812	-0.0362459	0.117638	-0.308113	0.757996	0.957003
CA9	5.93454	-0.299283	1.66471	-0.179781	0.857325	0.978247
CAAP1	368.607	-0.240363	0.113568	-2.11648	0.0343043	0.213571
CAB39	381.761	-0.190469	0.126591	-1.5046	0.132427	0.474246
CAB39L	110.904	-0.0297136	0.137072	-0.216773	0.828385	0.974337
CABCOCO1	70.2261	0.494701	0.176156	2.8083	0.00498031	0.0586727
CABIN1	4599.06	0.118968	0.054473	2.18398	0.0289638	0.192664
CABLES1	84.7913	0.0528932	0.314267	0.168307	0.866342	0.979844
CABLES2	164.914	0.0893626	0.112189	0.796534	0.425722	0.811993
CABYR	108.388	-0.00683606	0.138239	-0.0494511	0.96056	0.992421
CACFD1	243.603	-0.176304	0.230221	-0.765802	0.443794	0.821275
CACHD1	948.867	0.19702	0.0469844	4.19331	2.7491e-05	0.00103971
CACNA1B	3057.48	0.0909325	0.0694134	1.31001	0.190191	0.575444
CACNA1C	1628.59	0.240427	0.0358956	6.69796	2.11348e-11	3.5269e-09
CACNA1D	550.714	0.67379	0.314444	2.1428	0.0321295	0.204756
CACNA1E	357.709	0.313703	0.326886	0.95967	0.337221	0.743172
CACNA1G	58.9555	0.767598	0.553296	1.38732	0.165344	0.533472
CACNA2D1	18879.1	0.163151	0.0746992	2.18411	0.028954	0.192664
CACNA2D2	12904.9	0.338502	0.0416631	8.12475	4.48299e-16	1.3955e-13
CACNA2D3	40.8115	-0.394146	0.748712	-0.526432	0.598588	0.906224
CACNB1	364.99	0.0392352	0.135591	0.289365	0.772302	0.961806
CACNB2	80.6546	0.738747	0.312197	2.36628	0.0179678	0.141278
CACNB3	770.688	0.123364	0.198189	0.622457	0.533642	0.880191
CACNB4	29.643	-0.121802	0.263545	-0.462166	0.643962	0.926489
CACNG1	40.4474	0.294433	0.228179	1.29036	0.196926	0.584246
CACNG2	361.793	0.0107871	0.141516	0.0762252	0.93924	0.990911
CACNG4	8706.64	0.094836	0.0596731	1.58926	0.112002	0.432897
CACNG5	14.3298	-0.275476	0.65869	-0.418217	0.675788	0.939543
CACNG7	821.436	0.391616	0.28954	1.35255	0.1762	0.551354
CACNG8	143.994	0.19433	0.347937	0.558521	0.576489	0.898666
CACTIN	340.986	-0.344311	0.255075	-1.34984	0.177068	0.552679
CACTIN-AS1	6.15803	0.129907	0.581278	0.223484	0.823159	0.973879
CACUL1	944.592	0.0964587	0.0468887	2.05718	0.0396685	0.233836
CACYBP	680.879	-0.0353396	0.0551127	-0.641225	0.521377	0.874542
CACYBPP2	5.14184	-1.0012	1.59878	-0.626227	0.531166	0.879331
CAD	2397.15	-0.0359199	0.106647	-0.336813	0.736258	0.952565
CADM1	11457.6	0.108269	0.0618616	1.75018	0.080087	0.3605
CADM2	405.167	-0.0581624	0.104941	-0.554239	0.579415	0.899613
CADM3	657.097	-0.198419	0.260185	-0.762605	0.445699	0.822919
CADM4	388.014	-0.109701	0.154286	-0.711027	0.477068	0.846585
CADPS	490.734	-0.195132	0.256372	-0.761129	0.44658	0.823681
CAGE1	2.78009	2.10391	1.1175	1.88269	0.059743	0.301829
CALB1	25.5279	-0.369489	0.955573	-0.386667	0.699003	0.944883
CALCA	52.6784	-0.397723	0.199974	-1.98888	0.046715	0.259058
CALCB	14.3039	-0.781918	0.389501	-2.00749	0.044698	0.252079
CALCOCO1	2030.92	-0.102172	0.0319405	-3.19883	0.00137985	0.0230899
CALCOCO2	844.416	-0.00114542	0.0947305	-0.0120914	0.990353	0.998716
CALD1	1821.99	-0.048382	0.06847	-0.706617	0.479805	0.848496
CALHM2	8.64396	-0.559054	0.498301	-1.12192	0.261896	0.669947
CALM1	4354.46	0.0553258	0.0218432	2.53286	0.0113137	0.104589
CALM2	10526.8	-0.136934	0.0550042	-2.48951	0.0127918	0.113286
CALM2P2	2.42179	-0.845778	1.51693	-0.557557	0.577147	0.898798
CALM2P3	2.5256	3.10117	1.48369	2.09017	0.036603	0.221741
CALM3	1456.86	0.138168	0.0623929	2.21448	0.0267956	0.183245
CALML4	7.98838	-1.04284	1.12302	-0.928606	0.353093	0.754823
CALR	12964.2	0.383648	0.0673303	5.69799	1.21226e-08	1.17502e-06
CALU	1999.99	0.0269759	0.138568	0.194675	0.845647	0.976164
CALY	5.87909	-0.0273731	1.1244	-0.0243447	0.980578	0.996241
CAMK1	244.595	0.472292	0.212649	2.221	0.0263513	0.18151
CAMK1D	110.332	0.267005	0.407604	0.65506	0.512429	0.870204
CAMK2B	127.559	0.318374	0.276224	1.15259	0.249079	0.655517
CAMK2D	1608.97	-0.158424	0.201645	-0.785661	0.432066	0.814921
CAMK2G	2311.5	-0.052806	0.13908	-0.379682	0.704182	0.946755
CAMK2N1	236.102	0.435807	0.095279	4.57401	4.7847e-06	0.000229142
CAMK2N2	145.725	0.108911	0.180051	0.604886	0.545255	0.884993
CAMK4	505.692	0.248455	0.210584	1.17984	0.238065	0.641111
CAMKK1	44.0704	-0.331075	0.371355	-0.891533	0.372643	0.774262
CAMKK2	568.285	0.0539974	0.0604586	0.893131	0.371787	0.773835
CAMKMT	216.987	-0.344894	0.172622	-1.99797	0.0457195	0.255725
CAMKV	251.746	-0.246912	0.304173	-0.811748	0.416936	0.80567
CAMLG	496.411	-0.0406715	0.147935	-0.274928	0.783371	0.964864
CAMSAP1	4537.34	-0.0454451	0.105932	-0.429002	0.667922	0.934907
CAMSAP2	4833.19	-0.0471775	0.0579594	-0.813975	0.415659	0.804818
CAMSAP3	265.765	-0.131699	0.0882485	-1.49237	0.135602	0.478913
CAMTA1	1929.15	0.052741	0.0956985	0.551116	0.581554	0.899613
CAMTA2	459.607	0.0791655	0.0672406	1.17735	0.239058	0.642581
CAND1	3397.02	-0.0916157	0.104395	-0.877589	0.380167	0.780357
CAND2	218.703	-0.0519322	0.0970426	-0.535148	0.592547	0.903722
CANT1	1263.77	0.00229985	0.167705	0.0137137	0.989058	0.998486
CANX	8862.95	0.150921	0.0616935	2.44629	0.0144333	0.121937
CAP1	3073.16	0.0772664	0.0558429	1.38364	0.166469	0.535394
CAP2	146.09	0.0808625	0.119326	0.677658	0.497989	0.860018
CAP2P1	16.3583	-1.32235	0.390477	-3.38651	0.000707884	0.0142686
CAPG	3.42568	-0.426951	1.31345	-0.32506	0.745136	0.955535
CAPN1	1730.77	0.0647246	0.203541	0.317993	0.75049	0.955535
CAPN10	365.569	-0.00517092	0.27236	-0.0189856	0.984853	0.997276
CAPN12	23.8189	0.485847	0.563306	0.862492	0.388417	0.785273
CAPN13	16.6556	0.294879	0.701022	0.420642	0.674017	0.938667
CAPN14	13.4651	0.103911	0.395098	0.263001	0.79255	0.966255
CAPN15	299.529	-0.186731	0.0833338	-2.24077	0.0250413	0.175397
CAPN2	3978.95	0.0239542	0.022829	1.04929	0.294047	0.702959
CAPN3	13.0925	0.357175	0.651905	0.547894	0.583765	0.899771
CAPN5	594.794	-0.198652	0.0590966	-3.36148	0.000775271	0.0150291
CAPN7	1797.45	-0.0216596	0.0759857	-0.285049	0.775607	0.963392
CAPNS1	1905.72	0.00681149	0.135141	0.050403	0.959801	0.99217
CAPNS2	10.1746	0.935505	0.811358	1.15301	0.248905	0.655517
CAPRIN1	8592.61	0.0219714	0.0703847	0.312162	0.754918	0.956919
CAPRIN2	2193.69	0.0488903	0.0307527	1.58979	0.111882	0.432745
CAPS	76.3435	0.135699	0.302523	0.448558	0.653751	0.930045
CAPS2	188.943	-0.314779	0.256721	-1.22615	0.220141	0.61808
CAPZA1	2040.92	-0.0194042	0.0661533	-0.293323	0.769276	0.959958
CAPZA2	1616.68	-0.0446411	0.0358125	-1.24652	0.212573	0.606221
CAPZB	1808.12	-0.0866808	0.129466	-0.669528	0.503159	0.863602
CARD10	52.4779	-0.193974	0.79402	-0.244294	0.807003	0.969663
CARD19	147.133	-0.0475177	0.118696	-0.400332	0.688912	0.943898
CARD8	434.688	-0.0333123	0.142303	-0.234094	0.814912	0.970425
CARD9	2.42755	1.00437	0.995553	1.00886	0.313041	0.72296
CARF	870.405	0.0717373	0.0488304	1.46911	0.141802	0.489165
CARHSP1	292.289	0.117927	0.156959	0.751324	0.452458	0.828016
CARM1	1252.75	-0.040133	0.0406765	-0.986639	0.323819	0.73269
CARMIL1	307.827	0.196979	0.22896	0.860319	0.389613	0.785905
CARMIL2	807.285	0.170562	0.050901	3.35086	0.000805596	0.0154688
CARMIL3	1010.89	0.0801166	0.0453641	1.76608	0.0773824	0.35222
CARNMT1	112.689	-0.398047	0.212251	-1.87536	0.0607427	0.304127
CARNS1	3.37075	1.59604	1.24995	1.27689	0.201641	0.591886
CARS1	1179.01	-0.0339576	0.162604	-0.208836	0.834576	0.975053
CARS2	575.409	-0.0944743	0.16005	-0.590281	0.555003	0.889277
CASC15	198.32	-0.109835	0.149816	-0.733131	0.463478	0.8361
CASC3	2372.74	0.0433636	0.0295748	1.46624	0.142584	0.490014
CASC9	9.64927	-0.995624	0.485173	-2.0521	0.0401598	0.235531
CASD1	3734.88	-0.0704858	0.109267	-0.64508	0.518875	0.872536
CASK	3161.46	0.0671155	0.0256365	2.61796	0.00884568	0.0882768
CASKIN1	135.164	-0.0593194	0.12367	-0.479658	0.631471	0.920012
CASKIN2	309.272	-0.00492555	0.0818995	-0.0601414	0.952043	0.991888
CASP2	2819.53	0.157935	0.0571345	2.76427	0.00570502	0.0644433
CASP3	683.901	-0.106526	0.142262	-0.748804	0.453975	0.829184
CASP6	62.3356	0.203623	0.182623	1.11499	0.264853	0.673133
CASP7	66.2937	0.266018	0.38618	0.688844	0.490922	0.855404
CASP8AP2	1947.18	-0.0295811	0.107837	-0.274313	0.783844	0.964864
CASP9	258.383	-0.0467895	0.0893724	-0.523534	0.600603	0.907287
CAST	827.605	0.103524	0.050147	2.0644	0.0389799	0.231039
CASTOR1	3.69336	0.905537	1.21449	0.745609	0.455903	0.830886
CASTOR2	5818.2	0.13346	0.0496872	2.686	0.00723132	0.0766056
CASTOR3P	4772.72	0.0019663	0.0856502	0.0229573	0.981684	0.996502
CASZ1	5.42361	-0.319809	1.01458	-0.315214	0.7526	0.955852
CAT	1565.11	0.15017	0.101822	1.47482	0.14026	0.488287
CATIP	2.72802	-2.38794	1.1278	-2.11733	0.0342315	0.213455
CATSPER2	284.706	-0.16005	0.0852884	-1.87657	0.0605773	0.304127
CATSPER2P1	48.7122	0.10885	0.52197	0.208537	0.834809	0.975109
CATSPER3	28.0471	0.71905	0.524053	1.37209	0.170034	0.541167
CATSPERE	64.3399	-0.308674	0.446998	-0.690548	0.489849	0.854807
CATSPERG	414.133	0.0706195	0.0708545	0.996683	0.318918	0.729143
CAVIN1	3.95334	1.28944	1.57887	0.816686	0.414108	0.803696
CAVIN4	238.775	-0.174224	0.201798	-0.863361	0.387939	0.785273
CBARP	254.408	-0.109473	0.292705	-0.374004	0.708401	0.947908
CBFA2T2	1440.62	0.152981	0.114854	1.33196	0.182873	0.562099
CBFB	999.078	0.0674217	0.084822	0.794861	0.426694	0.812503
CBL	3967.84	0.193609	0.0546545	3.54242	0.000396472	0.00902628
CBLB	2168.51	0.072198	0.141741	0.509366	0.610496	0.910487
CBLL1	968.92	0.120263	0.0463258	2.59603	0.00943077	0.0916852
CBLN1	57.8404	-0.276497	0.311593	-0.887365	0.374882	0.776486
CBLN2	86.629	-0.923173	0.222231	-4.15412	3.26541e-05	0.00120955
CBLN3	2.48566	0.201881	2.15769	0.0935633	0.925456	0.988672
CBLN4	16.8426	-0.381475	1.663	-0.22939	0.818566	0.972178
CBR1	59.0859	0.0250259	0.187696	0.133332	0.893931	0.983109
CBR3	15.0829	0.590151	0.629407	0.937631	0.348434	0.751251
CBR3-AS1	5.48686	-1.10248	1.99932	-0.551427	0.581341	0.899613
CBR4	348.751	0.0976177	0.137121	0.711909	0.476521	0.846144
CBS	175.673	0.084201	0.364163	0.231218	0.817145	0.971369
CBX1	1076.75	-0.0631323	0.089741	-0.703494	0.481748	0.849276
CBX1P1	6.88961	0.443256	2.19289	0.202134	0.839812	0.97518
CBX2	1507.87	-0.0188891	0.0370897	-0.509282	0.610554	0.910487
CBX3	4986.25	-0.025662	0.0324559	-0.790672	0.429135	0.813778
CBX3P9	17.501	-0.120412	0.607504	-0.198207	0.842883	0.97518
CBX4	347.121	0.0272341	0.10798	0.252215	0.800875	0.96813
CBX5	3616.3	0.070961	0.0817084	0.868466	0.385139	0.785071
CBX5P1	8.23473	-1.41965	0.546471	-2.59785	0.00938097	0.0913657
CBX6	92.07	0.208248	0.15063	1.38251	0.166814	0.535838
CBX7	10.8576	0.00343519	0.648038	0.00530091	0.995771	0.99925
CBX8	304.397	-0.294761	0.116487	-2.53043	0.0113922	0.105074
CBY1	93.681	-0.429907	0.393552	-1.09238	0.274667	0.684151
CC2D1A	746.254	0.0901873	0.0527527	1.70962	0.0873354	0.377691
CC2D1B	709.759	-0.120782	0.109837	-1.09965	0.271483	0.680065
CC2D2A	733.661	0.0214363	0.0532264	0.402738	0.687141	0.943605
CCAR1	3379.59	0.0852818	0.145414	0.586477	0.557555	0.890053
CCAR2	3736.29	-0.17072	0.100719	-1.69501	0.0900732	0.385311
CCBE1	96.7271	0.869446	0.154638	5.62247	1.88246e-08	1.74122e-06
CCDC102A	56.4824	-0.594994	0.567597	-1.04827	0.294515	0.70356
CCDC102B	78.7163	-0.0909052	0.161962	-0.561276	0.57461	0.89846
CCDC103	18.1672	0.0538993	0.618661	0.0871224	0.930574	0.989993
CCDC106	194.639	-0.242855	0.234922	-1.03377	0.301245	0.710099
CCDC107	87.9462	-0.133781	0.272745	-0.4905	0.62378	0.91717
CCDC110	5.76579	1.04512	1.17227	0.891534	0.372643	0.774262
CCDC112	821.823	0.156927	0.0863542	1.81725	0.069179	0.328387
CCDC113	161.296	-0.204638	0.113438	-1.80397	0.0712362	0.333362
CCDC115	112.898	-0.340498	0.287793	-1.18313	0.236756	0.640306
CCDC116	16.6535	-0.401358	0.861036	-0.466133	0.64112	0.924819
CCDC117	354.709	-0.0208669	0.115853	-0.180115	0.857062	0.978247
CCDC12	403.192	-0.117347	0.152377	-0.770111	0.441234	0.820007
CCDC120	77.9834	-0.237169	0.530385	-0.447164	0.654757	0.930045
CCDC121	102.15	0.101801	0.307276	0.331301	0.740417	0.954154
CCDC122	108.478	-0.20847	0.393793	-0.529391	0.596534	0.905661
CCDC124	839.612	-0.0396377	0.0496886	-0.797722	0.425032	0.811471
CCDC125	317.051	-0.0837091	0.172445	-0.485425	0.627375	0.918344
CCDC126	111.403	-0.0374449	0.136589	-0.274143	0.783975	0.964864
CCDC127	280.794	-0.0361902	0.242876	-0.149007	0.881548	0.98122
CCDC134	64.3589	-0.756596	0.386278	-1.95868	0.0501503	0.270492
CCDC136	2652.55	0.190515	0.0405419	4.69922	2.61152e-06	0.000134626
CCDC137	230.054	-0.422439	0.0954193	-4.42719	9.54688e-06	0.000415418
CCDC138	607.655	-0.144924	0.0583364	-2.48428	0.0129814	0.114139
CCDC14	3060.59	-0.0229621	0.0579102	-0.396513	0.691727	0.944279
CCDC142	228.567	-0.407288	0.0955413	-4.26295	2.01747e-05	0.00080634
CCDC144BP	10.0711	-0.429521	0.451833	-0.950618	0.341798	0.745162
CCDC144CP	89.6227	-0.0434126	0.151513	-0.286528	0.774474	0.96308
CCDC144NL	6.71069	-0.539945	0.558753	-0.966338	0.333875	0.740814
CCDC144NL-AS1	368.258	-0.00223018	0.0750349	-0.0297218	0.976289	0.995355
CCDC146	363.068	-0.0260924	0.127112	-0.20527	0.837361	0.97518
CCDC148	33.8189	0.375663	0.250838	1.49763	0.13423	0.477679
CCDC15	677.81	0.363394	0.163759	2.21907	0.0264817	0.181735
CCDC150	526.641	0.0821976	0.146694	0.560335	0.575251	0.89846
CCDC152	613.406	0.0214339	0.0580463	0.369255	0.711937	0.948515
CCDC153	3.95478	-2.91845	1.0958	-2.6633	0.00773784	0.0800846
CCDC154	46.2394	0.047877	0.21304	0.224733	0.822187	0.973715
CCDC157	114.587	-0.414909	0.135584	-3.06016	0.00221221	0.0327917
CCDC158	25.7379	0.367935	0.512278	0.718232	0.472614	0.843437
CCDC159	134.345	0.011444	0.249091	0.0459431	0.963356	0.992922
CCDC163	13.7208	-0.511271	0.550695	-0.92841	0.353195	0.754913
CCDC167	414.813	-0.0387412	0.0706165	-0.548614	0.583271	0.899613
CCDC168	6.19682	0.460055	0.581569	0.791059	0.42891	0.813446
CCDC17	49.8572	-0.326038	0.331889	-0.982371	0.325917	0.734324
CCDC171	435.655	0.0213439	0.0689364	0.309617	0.756852	0.957003
CCDC174	507.69	0.0475052	0.0901122	0.527179	0.598069	0.906117
CCDC175	4.62363	0.559591	0.686138	0.815566	0.414748	0.803696
CCDC18	918.167	-0.0518359	0.314755	-0.164687	0.869191	0.980131
CCDC18-AS1	6.99025	-0.539945	0.558753	-0.966338	0.333875	0.740814
CCDC180	9.76396	0.00437563	0.463405	0.00944235	0.992466	0.998848
CCDC181	108.298	-0.26485	0.245292	-1.07973	0.280261	0.689556
CCDC183	27.5836	0.390254	0.380417	1.02586	0.304959	0.714526
CCDC183-AS1	17.9556	-0.0575522	0.340572	-0.168987	0.865807	0.979844
CCDC184	4.84562	-0.0660135	0.662872	-0.0995871	0.920672	0.986992
CCDC186	654.727	0.00356363	0.117339	0.0303704	0.975772	0.995162
CCDC188	43.1051	-0.546812	0.377211	-1.44962	0.147165	0.498046
CCDC190	2.46608	1.00437	0.995553	1.00886	0.313041	0.72296
CCDC191	633.995	0.0207568	0.101281	0.204943	0.837616	0.97518
CCDC22	287.048	0.121833	0.0853064	1.42818	0.15324	0.510795
CCDC24	191.784	-0.0965771	0.184488	-0.523487	0.600635	0.907287
CCDC25	970.588	-0.124423	0.14076	-0.88394	0.376729	0.777363
CCDC28A	306.131	0.0692873	0.258502	0.268034	0.788673	0.965978
CCDC28B	28.3945	-0.0660139	0.270617	-0.243939	0.807278	0.969663
CCDC3	2.98658	-0.396586	2.28952	-0.173218	0.86248	0.979442
CCDC30	133.432	-0.174859	0.213685	-0.818302	0.413185	0.803061
CCDC32	109.547	-0.0811353	0.137243	-0.591178	0.554401	0.889277
CCDC33	55.3319	0.00237301	0.193784	0.0122456	0.99023	0.998716
CCDC34	403.093	-0.198413	0.071712	-2.7668	0.00566102	0.0640803
CCDC38	6.15226	1.14455	0.642627	1.78105	0.0749038	0.34431
CCDC40	2877.73	0.108926	0.0913944	1.19182	0.23333	0.637525
CCDC43	199.545	-0.0531631	0.1018	-0.522233	0.601508	0.90773
CCDC47	1643.93	-0.0331541	0.0609	-0.544402	0.586165	0.900641
CCDC50	1969.11	0.0981339	0.0769405	1.27545	0.202149	0.592145
CCDC51	81.0839	-0.375267	0.333119	-1.12653	0.259943	0.667254
CCDC57	1321.03	0.000844782	0.137168	0.00615872	0.995086	0.99925
CCDC59	209.905	-0.219946	0.379064	-0.580236	0.561755	0.891785
CCDC6	756.875	-0.20198	0.189188	-1.06761	0.285695	0.69563
CCDC61	65.854	-0.194978	0.285608	-0.682678	0.49481	0.857707
CCDC62	25.8723	-0.465944	0.282625	-1.64863	0.0992236	0.404669
CCDC65	7.90953	0.144553	0.514102	0.281176	0.778575	0.96353
CCDC66	621.321	-0.0906494	0.209906	-0.431856	0.665846	0.933973
CCDC68	89.5709	-0.233959	0.151655	-1.5427	0.122903	0.454728
CCDC7	481.428	0.0149658	0.266223	0.0562153	0.95517	0.992152
CCDC71	496.498	-0.0594781	0.0645523	-0.921394	0.356845	0.757496
CCDC71L	45.4186	-0.360036	0.213553	-1.68594	0.0918082	0.388325
CCDC74A	201.272	0.105187	0.261127	0.40282	0.687081	0.943605
CCDC74B	195.41	-0.303298	0.235306	-1.28895	0.197415	0.584981
CCDC77	595.198	-0.109945	0.0588902	-1.86694	0.0619099	0.306721
CCDC78	189.597	0.416698	0.106096	3.92757	8.58087e-05	0.00268663
CCDC8	26.7757	0.627589	0.401577	1.56281	0.118097	0.44476
CCDC80	14.0124	0.615892	1.06308	0.579345	0.562356	0.892088
CCDC81	69.9177	-0.101595	0.518237	-0.196039	0.84458	0.97554
CCDC82	2171.87	-0.0533199	0.0642407	-0.830002	0.406538	0.798038
CCDC85B	22.9234	-0.406462	0.301465	-1.34829	0.177565	0.553377
CCDC85C	275.238	-0.118662	0.0868916	-1.36563	0.172055	0.544168
CCDC86	134.084	0.0323577	0.12429	0.26034	0.794602	0.966255
CCDC87	8.59311	-0.191032	1.30464	-0.146424	0.883586	0.981485
CCDC88A	3871.78	-0.0752774	0.0674849	-1.11547	0.264649	0.673043
CCDC88B	15.12	0.210826	0.373524	0.564425	0.572465	0.896982
CCDC88C	535.339	-0.230464	0.204106	-1.12914	0.25884	0.666323
CCDC89	13.1891	-1.31758	0.743442	-1.77227	0.0763505	0.34912
CCDC9	449.483	0.200696	0.0681239	2.94604	0.00321867	0.0423239
CCDC90B	1718.57	-0.0103203	0.0952589	-0.108339	0.913727	0.98538
CCDC91	1029.77	0.122203	0.110096	1.10997	0.267014	0.675126
CCDC92	640.344	0.00843452	0.206277	0.0408893	0.967384	0.994074
CCDC93	1866.62	-0.0101061	0.0713839	-0.141574	0.887417	0.982042
CCDC96	13.6469	-0.00389206	0.393734	-0.00988501	0.992113	0.998848
CCDC97	242.265	0.159457	0.0927712	1.71882	0.0856473	0.373585
CCDC9B	47.8397	-0.469784	0.36936	-1.27189	0.203413	0.594416
CCDST	3.46971	-5.34785	3.31579	-1.61285	0.106778	0.421051
CCER2	5.50617	-0.371098	1.61032	-0.23045	0.817742	0.971722
CCHCR1	308.564	-0.111978	0.200641	-0.558103	0.576774	0.898666
CCIN	6.5129	-1.58059	0.642627	-2.45957	0.0139104	0.119447
CCL2	3.18385	0.23776	2.41109	0.098611	0.921447	0.987387
CCM2	2591.57	-0.0680257	0.155685	-0.436945	0.662151	0.93206
CCM2L	51.8567	-0.025372	0.199555	-0.127143	0.898827	0.983907
CCN1	15.9542	-0.492053	0.641316	-0.767255	0.44293	0.820882
CCNA1	73.6634	0.513123	0.423838	1.21066	0.226027	0.626276
CCNA2	1128.59	-0.0823858	0.234573	-0.351216	0.725427	0.95062
CCNB1	1481.97	0.0712651	0.193073	0.369109	0.712046	0.948515
CCNB1IP1	640.934	0.0321551	0.0569097	0.565019	0.572061	0.896982
CCNB2	547.34	-0.0271205	0.0615119	-0.440899	0.659286	0.930963
CCNB3	54.1612	-0.238227	0.289096	-0.82404	0.409917	0.801367
CCNC	529.261	-0.253372	0.062642	-4.04477	5.23745e-05	0.00176622
CCND1	6309.39	-0.0904022	0.046929	-1.92636	0.0540594	0.282642
CCND3	58.6771	-0.316701	0.188734	-1.67803	0.0933416	0.392753
CCNDBP1	1515.57	0.0158289	0.0857208	0.184657	0.853498	0.976997
CCNE1	313.576	-0.224903	0.081384	-2.76349	0.00571874	0.0645082
CCNE2	182.955	-0.0920602	0.225945	-0.407446	0.68368	0.942008
CCNF	641.525	-0.101734	0.0568304	-1.79014	0.0734322	0.340002
CCNG1	924.008	-0.0225231	0.152354	-0.147834	0.882474	0.98122
CCNG2	1307.51	-0.163611	0.0398257	-4.10817	3.98806e-05	0.00141568
CCNH	688.218	0.0514604	0.0548453	0.938282	0.348099	0.751113
CCNI	11602.7	-0.103739	0.0644774	-1.60891	0.107635	0.422887
CCNJ	500.299	-0.291064	0.117069	-2.48627	0.012909	0.113864
CCNJL	309.284	-0.0584537	0.0817688	-0.714865	0.474692	0.844657
CCNK	816.313	0.168369	0.133532	1.26089	0.207348	0.600386
CCNL1	2014.31	-0.0266381	0.103641	-0.257022	0.797162	0.967529
CCNL2	3063.72	-0.0419977	0.0797096	-0.526884	0.598274	0.906182
CCNP	4.93306	-0.995624	0.686138	-1.45105	0.146765	0.496841
CCNQ	210.536	-0.190667	0.0993238	-1.91965	0.0549025	0.285299
CCNT1	1190.26	-0.137597	0.17887	-0.769256	0.441742	0.820349
CCNT2	1329.21	0.00804508	0.121492	0.0662189	0.947204	0.991363
CCNT2-AS1	30.0996	-0.0525424	0.582097	-0.090264	0.928077	0.989671
CCNY	1484.08	-0.0602876	0.116887	-0.515778	0.606009	0.908891
CCNYL1	246.481	-0.0203175	0.091734	-0.221482	0.824717	0.974337
CCNYL2	436.51	0.329366	0.188435	1.7479	0.0804809	0.361484
CCP110	2083.09	0.0131962	0.151322	0.0872065	0.930507	0.989993
CCPG1	7.6809	0.0620912	0.520675	0.119251	0.905076	0.984096
CCR10	2.92156	1.5002	1.77658	0.844434	0.398427	0.793256
CCS	160.461	-0.0575524	0.113524	-0.506962	0.612182	0.910667
CCSAP	186.399	-0.199358	0.170533	-1.16903	0.242394	0.646609
CCSER1	2740.39	0.0422399	0.139824	0.302092	0.762582	0.958304
CCSER2	1321.88	0.0463046	0.0396438	1.16802	0.2428	0.6471
CCT2	5142.52	-0.119217	0.0760631	-1.56734	0.117034	0.443557
CCT3	6249.37	-0.163905	0.0303781	-5.39548	6.83392e-08	5.39613e-06
CCT4	2792.51	-0.0984082	0.0272299	-3.61398	0.000301535	0.00721576
CCT5	8544.95	0.0063649	0.0248417	0.256218	0.797782	0.967899
CCT6A	4334.9	-0.0148861	0.0748731	-0.198818	0.842405	0.97518
CCT6B	45.6903	0.27794	0.213555	1.30149	0.19309	0.579663
CCT6P3	93.9205	0.0561579	0.148686	0.377694	0.705658	0.947471
CCT7	3834.63	-0.0933214	0.0548879	-1.70022	0.0890898	0.382602
CCT7P1	8.96946	1.92882	0.603721	3.19489	0.00139882	0.023295
CCT8	4405.71	-0.149354	0.031309	-4.77032	1.83932e-06	9.99099e-05
CCT8P1	7.73441	-0.311126	0.518501	-0.600049	0.548474	0.887259
CCZ1	844.499	-0.0792008	0.178943	-0.442603	0.658053	0.930833
CCZ1B	1497.98	0.157265	0.115199	1.36516	0.172203	0.544286
CD101	56.4111	-0.0152002	0.191562	-0.0793486	0.936755	0.990891
CD101-AS1	3.35808	1.10391	0.853509	1.29338	0.19588	0.582744
CD14	4.16524	-0.387941	0.701023	-0.553393	0.579994	0.899613
CD151	916.193	-0.0570114	0.21474	-0.26549	0.790632	0.966255
CD163L1	77.9749	-0.40349	0.413618	-0.975514	0.329306	0.737792
CD164	734.306	-0.188272	0.154717	-1.21688	0.22365	0.622964
CD200	550.915	0.00257151	0.0613078	0.0419442	0.966543	0.993735
CD200R1	5.05926	3.10391	1.06993	2.90104	0.00371922	0.047504
CD207	63.649	-0.470559	0.182459	-2.57898	0.00990917	0.0949673
CD226	8.01591	0.846113	0.528876	1.59983	0.109635	0.427489
CD24	1555.69	0.138963	0.0963689	1.44199	0.149306	0.500998
CD247	5.60705	0.688874	0.631608	1.09067	0.27542	0.684283
CD248	108.606	0.348016	0.139578	2.49334	0.0126547	0.112798
CD27-AS1	19.6827	-1.16143	0.348827	-3.32954	0.000869886	0.0164688
CD274	7.25041	-0.380873	0.902194	-0.422163	0.672906	0.937298
CD276	1662.21	0.0708616	0.140076	0.505879	0.612942	0.910769
CD2AP	1366.22	0.279328	0.137298	2.03447	0.0419041	0.241991
CD2BP2	992.438	-0.239068	0.0457667	-5.22363	1.75453e-07	1.28734e-05
CD302	4.10084	-0.0480916	0.701023	-0.068602	0.945306	0.991263
CD320	192.957	-0.256277	0.158876	-1.61307	0.10673	0.420979
CD36	6.17211	-0.161153	1.1161	-0.144389	0.885193	0.981485
CD38	11.3896	0.725336	1.58341	0.458086	0.646891	0.927572
CD44	17.4417	0.937261	0.370249	2.53143	0.0113598	0.104835
CD46	5663.34	0.203975	0.0670577	3.04178	0.00235181	0.0342037
CD47	629.588	-0.168953	0.0573845	-2.94423	0.00323763	0.0425386
CD58	88.6177	0.235112	0.291978	0.805239	0.420682	0.8082
CD59	10.7204	0.781983	0.45622	1.71405	0.08652	0.376074
CD63	2455.07	-0.0132645	0.156522	-0.0847451	0.932464	0.989993
CD72	27.1732	0.443181	0.281091	1.57664	0.114877	0.439187
CD81	5018.81	0.033727	0.1019	0.330981	0.740659	0.954314
CD81-AS1	2.6343	-0.538554	1.73062	-0.311191	0.755656	0.956955
CD82	4.11234	2.68887	1.08602	2.4759	0.0132902	0.115419
CD83	54.5512	-0.350467	0.195629	-1.79149	0.0732151	0.339288
CD8A	95.8572	0.311804	0.148387	2.10128	0.0356162	0.219042
CD9	34.9168	0.113189	0.245468	0.461114	0.644717	0.926648
CD99L2	628.966	-0.003565	0.194706	-0.0183096	0.985392	0.99747
CDADC1	79.1967	-0.119102	0.161141	-0.739115	0.459837	0.833713
CDAN1	1148.4	0.0247071	0.0768205	0.321621	0.74774	0.955535
CDC123	1713.83	-0.0123139	0.0347567	-0.354289	0.723123	0.949711
CDC14A	211.841	0.12966	0.171332	0.756773	0.449186	0.825338
CDC14B	567.611	-0.00651305	0.060379	-0.107869	0.914099	0.98538
CDC16	2311.77	0.0501994	0.0666351	0.753348	0.451241	0.82702
CDC20	273.276	-0.00545081	0.156744	-0.0347752	0.972259	0.99452
CDC20P1	5.68811	-0.187124	1.63668	-0.114332	0.908975	0.984981
CDC23	725.606	-0.137579	0.0880357	-1.56276	0.118108	0.44476
CDC25A	810.232	-0.27203	0.0505522	-5.38118	7.40004e-08	5.78669e-06
CDC25B	987.79	0.0198112	0.0700981	0.282621	0.777468	0.96353
CDC25C	345.357	-0.0520684	0.111184	-0.46831	0.639563	0.923961
CDC26	37.2684	0.180943	0.326032	0.554988	0.578903	0.899613
CDC27	1829.62	-0.112442	0.130767	-0.859863	0.389865	0.785905
CDC34	609.766	0.0450172	0.0583697	0.771243	0.440563	0.819399
CDC37	2525.87	0.010064	0.136618	0.0736656	0.941276	0.990911
CDC37L1	387.015	0.0997712	0.0733096	1.36096	0.173527	0.546834
CDC40	965.979	0.0415041	0.109917	0.377596	0.705731	0.947471
CDC42	30.0045	-0.385127	0.262748	-1.46576	0.142713	0.490152
CDC42BPA	7792.71	-0.000412596	0.0368584	-0.0111941	0.991069	0.998716
CDC42BPB	4979.66	0.00507125	0.0692981	0.0731802	0.941663	0.990911
CDC42BPG	139.512	-0.150903	0.122072	-1.23618	0.216392	0.611993
CDC42EP3	676.878	0.0478204	0.170314	0.280778	0.77888	0.96353
CDC42EP4	116.981	-0.174948	0.13325	-1.31293	0.189205	0.57321
CDC42P6	29.4757	0.675068	0.276117	2.44486	0.0144908	0.122295
CDC42SE1	560.017	-0.0718576	0.122961	-0.584392	0.558956	0.890885
CDC42SE2	97.3816	0.216442	0.229906	0.941435	0.346482	0.749302
CDC45	1575.36	-0.0663403	0.123088	-0.538967	0.58991	0.903722
CDC5L	2191.46	0.0557617	0.07336	0.760111	0.447188	0.824165
CDC6	1527.42	-0.0175848	0.197982	-0.0888202	0.929225	0.989671
CDC7	573.965	0.0401219	0.23722	0.169134	0.865691	0.979844
CDC73	3942.32	0.246353	0.0921164	2.67436	0.00748711	0.0781895
CDCA2	825.568	0.0373078	0.181731	0.205291	0.837345	0.97518
CDCA3	121.89	0.0964212	0.326332	0.29547	0.767635	0.959757
CDCA4	80.0967	-0.10254	0.160181	-0.64015	0.522075	0.875189
CDCA5	322.002	-0.107659	0.167293	-0.643532	0.519879	0.873354
CDCA7	936.041	-0.123217	0.140734	-0.875531	0.381285	0.781455
CDCA7L	207.473	-0.340458	0.154816	-2.19911	0.02787	0.188285
CDCA8	558.874	-0.0207467	0.0608906	-0.340721	0.733314	0.952383
CDH11	1657.48	-0.0300963	0.262088	-0.114833	0.908578	0.984981
CDH2	5472.83	-0.00675819	0.136851	-0.0493837	0.960614	0.992421
CDH23	103.8	0.560351	0.144408	3.88034	0.000104309	0.00309241
CDH24	605.448	0.105233	0.0585884	1.79614	0.0724727	0.337296
CDH26	19.0206	-0.593328	0.754689	-0.786189	0.431757	0.814921
CDH3	13.1589	2.13562	0.525842	4.06133	4.87937e-05	0.00166279
CDH8	7.07588	1.72058	0.661354	2.60161	0.00927881	0.0910279
CDHR1	21.8666	1.05005	0.753953	1.39273	0.163701	0.530285
CDHR2	6.54539	0.418713	0.929392	0.450524	0.652333	0.929599
[truncated: 14,188 more rows]
