# Supplementary material for: PCB 118 Exposure Modulates Chromatin Organization, Ribosome Biogenesis, and Autophagy-Related Pathways in Neuron-like: A Transcriptomic Analysis
Source: Int J Mol Sci. 2026 Jun 3;27(11):5058. doi: 10.3390/ijms27115058 (PMC13256503; doi:10.3390/ijms27115058)
Supplement: Supplementary file 1 [file ijms-27-05058-s001.zip › Supplementary Table S2.xltx]

## Sheet: Foglio1
Gene	Frequence	Fold Change
AARS2	1	-0.14
C2orf49	1	-0.28
CD2BP2	1	-0.24
CLNS1A	1	-0.18
DDX39B	1	-0.38
DDX52	3	-0.17
DDX56	3	-0.23
DHX37	3	-0.34
EIF3CL	1	-0.78
EIF3J	1	-0.24
EIF3M	1	-0.1
ERAL1	2	-0.23
EXOSC5	3	-0.36
FBL	3	-0.19
GAR1	3	-0.45
GEMIN8	1	-0.31
GRSF1	1	-0.24
HEATR1	3	-0.25
IMP3	3	-0.5
INTS4	1	-0.17
INTS7	1	-0.1
INTS9	1	-0.15
LSG1	2	-0.2
LSM2	1	-0.31
METTL1	1	-0.56
METTL6	1	-0.17
MOCS3	1	-0.48
MYBBP1A	2	-0.39
NOC2L	2	-0.26
NOL6	3	-0.32
PAK1IP1	2	-0.35
PDCD11	3	-0.24
PIH1D1	3	-0.15
PRPF19	1	-0.18
PUM2	1	-0.16
RIOK1	3	-0.17
RPL24	2	-0.19
RPP25L	1	-2.06
RPS17	3	-0.25
RPS25	3	-0.2
RPS27L	2	-0.49
RRP12	3	-0.3
RRP8	3	-0.62
RRS1	3	-0.57
SF3B1	1	-0.07
THUMPD2	1	-0.24
TRIT1	1	-0.26
TRMT10C	1	-0.37
TRUB1	1	-0.4
TRUB2	1	-0.34
TSR1	3	-0.16
URB2	2	-0.18
WDR12	3	-0.25
WDR74	3	-0.23
XAB2	1	-0.13
YRDC	1	-0.33
