# Supplementary material for: PCB 118 Exposure Modulates Chromatin Organization, Ribosome Biogenesis, and Autophagy-Related Pathways in Neuron-like: A Transcriptomic Analysis
Source: Int J Mol Sci. 2026 Jun 3;27(11):5058. doi: 10.3390/ijms27115058 (PMC13256503; doi:10.3390/ijms27115058)
Supplement: Supplementary file 1 [file ijms-27-05058-s001.zip › Supplementary Table S3.xltx]

## Sheet: Foglio1
Gene	Freq	FC
ARID1B	1	0.14
BAZ1A	3	-0.2
BICRAL	1	-0.15
CENPV	1	-0.18
CHD2	2	0.19
CHD3	1	0.2
DAXX	3	-0.15
EP300	2	0.22
EP400	3	0.21
EZH1	1	-0.16
H1-2	6	-0.21
H2AC11	3	0.27
H2AC15	3	0.23
H2AC6	3	0.2
H2AZ2	3	-0.12
H2BC10	6	0.46
H2BC12	6	0.22
H2BC13	6	0.35
H2BC15	6	0.33
H2BC17	6	0.3
H2BC26	6	0.2
H2BC3	6	0.58
H2BC4	6	0.23
H2BC6	6	0.33
H2BC9	6	0.19
H3C6	6	0.21
H4C11	6	1.06
H4C12	6	1.31
HDAC4	1	0.29
HMGA1	3	0.13
INO80D	1	0.26
KAT6B	5	0.4
KDM5A	2	0.05
KDM6B	1	0.26
MBTD1	2	-0.15
MCM3AP	2	-0.15
MCM7	1	-0.2
MIER1	1	0.17
MORF4L1	2	0.08
MYBBP1A	1	-0.39
NFRKB	1	-0.17
PCID2	2	-0.35
PCNA	1	-0.25
PIH1D1	1	-0.15
PIK3CA	1	-0.1
POLD3	1	0.24
POT1	1	-0.21
RPA2	1	-0.22
RRP8	1	-0.62
SET	3	0.16
SF3B1	1	-0.07
SMARCA4	2	0.16
SMARCAL1	1	0.22
SP3	1	-0.21
SPHK2	3	0.34
SPTY2D1	3	-0.26
TSPYL2	3	0.49
TSPYL4	3	-0.21
TSPYL5	3	-0.35
TTI1	1	-0.26
YY1	1	0.21
ZBTB17	1	-0.29
ZRANB3	1	-0.2
