# Supplementary material for: PCB 118 Exposure Modulates Chromatin Organization, Ribosome Biogenesis, and Autophagy-Related Pathways in Neuron-like: A Transcriptomic Analysis
Source: Int J Mol Sci. 2026 Jun 3;27(11):5058. doi: 10.3390/ijms27115058 (PMC13256503; doi:10.3390/ijms27115058)
Supplement: Supplementary file 1 [file ijms-27-05058-s001.zip › Supplementary Table S4.xltx]

## Sheet: Foglio1
ID	Description	GeneRatio	BgRatio	pvalue	qvalue	geneID	Count	BG	CountBGRatio	Gene Name
hsa04136	Autophagy - other	8/526	32/9447	0.000280471	0.0256709	9140/9474/10533/8678/3476/30849/5516/57521	8	32	0.25	ATG12/ATG5/ATG7/BECN1/IGBP1/PIK3R4/PPP2CB/RPTOR
hsa05322	Systemic lupus erythematosus	21/526	144/9447	0.000443889	0.0131298	81/716/729/730/8969/8330/8334/94239/8346/85236/8340/8341/8348/128312/3018/8347/8344/8345/8353/8363/8362	21	144	0.145833333333333	ACTN4/C1S/C6/C7/H2AC11/H2AC15/H2AC6/H2AZ2/H2BC10/H2BC12/H2BC13/H2BC15/H2BC17/H2BC26/H2BC3/H2BC4/H2BC6/H2BC9/H3C6/H4C11/H4C12
hsa04613	Neutrophil extracellular trap formation	24/526	196/9447	0.000220984	0.0256709	10533/1182/8969/8330/8334/94239/8346/85236/8340/8341/8348/128312/3018/8347/8344/8345/8353/8363/8362/9759/5290/5296/6850/7099	24	196	0.122448979591837	ATG7/CLCN3/H2AC11/H2AC15/H2AC6/H2AZ2/H2BC10/H2BC12/H2BC13/H2BC15/H2BC17/H2BC26/H2BC3/H2BC4/H2BC6/H2BC9/H3C6/H4C11/H4C12/HDAC4/PIK3CA/PIK3R2/SYK/TLR4
hsa05034	Alcoholism	23/526	191/9447	0.000379273	0.0256709	627/2778/8969/8330/8334/94239/8346/85236/8340/8341/8348/128312/3018/8347/8344/8345/8353/8363/8362/9759/4915/5567/6570	23	191	0.120418848167539	BDNF/GNAS/H2AC11/H2AC15/H2AC6/H2AZ2/H2BC10/H2BC12/H2BC13/H2BC15/H2BC17/H2BC26/H2BC3/H2BC4/H2BC6/H2BC9/H3C6/H4C11/H4C12/HDAC4/NTRK2/PRKACB/SLC18A1
hsa05203	Viral carcinogenesis	24/526	205/9447	0.000433939	0.0256709	81/1019/1026/1642/2033/8346/85236/8340/8341/8348/128312/3018/8347/8344/8345/8363/8362/9759/3105/5290/5296/5567/23513/6850	24	205	0.117073170731707	ACTN4/CDK4/CDKN1A/DDB1/EP300/H2BC10/H2BC12/H2BC13/H2BC15/H2BC17/H2BC26/H2BC3/H2BC4/H2BC6/H2BC9/H4C11/H4C12/HDAC4/HLA-A/PIK3CA/PIK3R2/PRKACB/SCRIB/SYK
